# Supplementary material for: Understanding molecular mechanisms and predicting phenotypic effects of pathogenic tubulin mutations
Source: PLoS Comput Biol. 2022 Oct 7;18(10):e1010611. doi: 10.1371/journal.pcbi.1010611 (PMC9581425; doi:10.1371/journal.pcbi.1010611)
Supplement: S1 Table — Full description of all pathogenic mutations compiled in this study (including phenotypes and references) as well as a list of all gnomAD mutations used. (XLSX) [file pcbi.1010611.s002.xlsx]

## Sheet: Pathogenic
Isotype	UniProt	Resisude	WT AA	Mut AA	Phenotype	Reference
TUBA1A	Q71U36	2	R	S	Delayed Development, Partial head control, Poor mimic and spontaneous movements	1
TUBA1A	Q71U36	2	R	H	Lissencephaly 3 (LCH)	2
TUBA1A	Q71U36	5	I	L	LCH	3
TUBA1A	Q71U36	19	A	T	Severe microlissencephaly with neuronal migration defects	4
TUBA1A	Q71U36	25	C	F	Severe LIS	3
TUBA1A	Q71U36	27	E	Q	Severe LCH	3
TUBA1A	Q71U36	54	S	N	Delayed Development, Spastic diparesis, ataxia	1
TUBA1A	Q71U36	55	E	K	Moderate LIS	3
TUBA1A	Q71U36	56	T	M	Severe LCH	3
TUBA1A	Q71U36	59	G	S	Mildly delayed development: trunk control at 7 months , Mild asymmetry of spontaneous arm movements	1
TUBA1A	Q71U36	64	R	W	Severe LCH microcephaly, cortical dysplasia	3
TUBA1A	Q71U36	70	L	S	PMG like cortical dysplasia	5
TUBA1A	Q71U36	72	P	S	Lissencephaly 3 (LCH)	5
TUBA1A	Q71U36	92	L	V	Severe LCH	3
TUBA1A	Q71U36	101	N	S	Microlissencephaly	6
TUBA1A	Q71U36	107	H	R	Lissencephaly	6
TUBA1A	Q71U36	113	E	K	Central lissencephaly - pachygyria	3
TUBA1A	Q71U36	118	V	L	Delayed Development, Partial head control, Poor mimic and spontaneous movements	1
TUBA1A	Q71U36	123	R	H	Mildly delayed development , Normal Neurology	1
TUBA1A	Q71U36	123	R	C	PMG like cortical dysplasia	3
TUBA1A	Q71U36	127	D	E	Porencephaly	7
TUBA1A	Q71U36	137	V	D	mild LCH	3
TUBA1A	Q71U36	150	T	I	Delayed Development: Sitting 12 mo, Severe Intellectual Disability, Diffuse hypotonia, Dystonia-dyskinesia	1
TUBA1A	Q71U36	158	S	L	generalised PMG	3
TUBA1A	Q71U36	161	Y	H	PMG like cortical dysplasia	3
TUBA1A	Q71U36	173	P	L	Global developmental delay and neuroradiological abnormalities	3
TUBA1A	Q71U36	188	I	L	Moderate LCH	3
TUBA1A	Q71U36	200	C	Y	Lissencephaly and Hirschsprung disease	8
TUBA1A	Q71U36	210	Y	C	Severe LCH	3
TUBA1A	Q71U36	214	R	H	PMG like cortical dysplasia	3
TUBA1A	Q71U36	218	D	Y	severe LCH	3
TUBA1A	Q71U36	219	I	V	PMG like cortical dysplasia	3
TUBA1A	Q71U36	235	V	L	PMG like cortical dysplasia	3
TUBA1A	Q71U36	238	I	V	Severe LIS	3
TUBA1A	Q71U36	263	P	T	Severe LCH	3
TUBA1A	Q71U36	264	R	C	Central pachygyria	3
TUBA1A	Q71U36	264	R	H	Microlissenephaly	3
TUBA1A	Q71U36	270	A	S	Simplified gyral patterning	3
TUBA1A	Q71U36	270	A	T	moderate LCH	3
TUBA1A	Q71U36	286	L	F	Severe LCH	3
TUBA1A	Q71U36	303	V	G	LIS	3
TUBA1A	Q71U36	320	R	H	Microlissenephaly	3
TUBA1A	Q71U36	326	K	N	Microlissenephaly	3
TUBA1A	Q71U36	329	N	S	Severe LCH	3
TUBA1A	Q71U36	333	A	V	PMG like cortical dysplasia	3
TUBA1A	Q71U36	353	V	I	Multifocal PMG and simplified gyral pattern	5
TUBA1A	Q71U36	366	G	R	Severe LCH	3
TUBA1A	Q71U36	369	A	T	Central pachygyria	3
TUBA1A	Q71U36	371	V	E	Severe LCH	3
TUBA1A	Q71U36	387	A	V	Delayed Development:walking unaided at 30 mo; Severe Intellectual Disability, Clumsiness, mild gait ataxia	1
TUBA1A	Q71U36	390	R	C	PMG like cortical dysplasia	3
TUBA1A	Q71U36	390	R	H	asymmetrical PMG and mid-hindbrain dysgenesis	3
TUBA1A	Q71U36	396	D	Y	PMG like cortical dysplasia	3
TUBA1A	Q71U36	397	L	P	Central pachygyria	3
TUBA1A	Q71U36	402	R	C	moderate LIS	3
TUBA1A	Q71U36	402	R	H	Severe LCH	3
TUBA1A	Q71U36	402	R	L	Severe LIS	3
TUBA1A	Q71U36	409	V	A	Lissencephaly 3 (LCH)	6
TUBA1A	Q71U36	409	V	I	Severe LCH	3
TUBA1A	Q71U36	419	S	L	Moderate LIS	3
TUBA1A	Q71U36	422	R	C	Severe LIS	3
TUBA1A	Q71U36	422	R	H	moderate LCH	3
TUBA1A	Q71U36	425	M	K	Severe LCH	3
TUBA1A	Q71U36	429	E	Q	Microlissenephaly	3
TUBA1A	Q71U36	435	V	A	Lissencephaly 3 (LCH)	3
TUBA1A	Q71U36	436	G	R	Central pachygyria	3
TUBA1A	Q71U36	436	G	D	Global developmental delay and neuroradiological abnormalities	3
TUBA3E	Q6PEY2	215	R	C	Microlissencephaly	9
TUBA4A	P68366	43	G	V	Familial ALS	10
TUBA4A	P68366	145	T	P	Familial ALS	10
TUBA4A	P68366	215	R	C	Familial ALS	10
TUBA4A	P68366	320	R	C	Familial ALS	10
TUBA4A	P68366	320	R	H	Familial ALS	10
TUBA4A	P68366	383	A	T	Familial ALS	10
TUBA4A	P68366	407	W	X	Familial ALS	10
TUBA4A	P68366	430	K	N	Familial ALS	10
TUBB1	Q9H4B7	43	Q	P	Macrothrombocytopenia	11
TUBB1	Q9H4B7	160	P	L	Congenital hypothyroidism (thyroid dysgenesis) with platelet defects	12
TUBB1	Q9H4B7	260	F	S	Congenital macrothrombocytopenia	13
TUBB1	Q9H4B7	274	T	M	Thrombocytopenia (Less severe, paclitaxel-associated)	14
TUBB1	Q9H4B7	307	R	H	Immune thrombocytopenia (ITP)	14
TUBB1	Q9H4B7	318	R	W	Macrothrombocytopenia	11
TUBB1	Q9H4B7	359	R	W	Inherited Platelet Disorder	14
TUBB2A	Q13885	247	N	K	Simplified gyral patterning and infantile-onset epilepsy	15
TUBB2A	Q13885	248	A	V	Simplified gyral patterning and infantile-onset epilepsy	15
TUBB2A	Q13885	417	D	N	Progressive spastic ataxia - Defective Kinesin binding	16
TUBB2B	Q9BVA1	13	G	A	cerebellar dysplasia	17
TUBB2B	Q9BVA1	98	G	R	polymicrpgyria-like cortical dysplasia	15
TUBB2B	Q9BVA1	117	L	P	polymicrogyria, severe disability, microcephaly	18
TUBB2B	Q9BVA1	140	G	A	polymicrogyria, microcephaly	5
TUBB2B	Q9BVA1	171	P	T	polymicrogyria, microcephaly	5
TUBB2B	Q9BVA1	172	S	P	severe polymicrpgyria-like cortical dysplasia, semi foetal	5
TUBB2B	Q9BVA1	173	P	L	polymicrpgyria-like cortical dysplasia	5
TUBB2B	Q9BVA1	202	I	T	polymicrpgyria-like cortical dysplasia	5
TUBB2B	Q9BVA1	207	L	P	polymicrogyria	15
TUBB2B	Q9BVA1	210	I	T	polymicrpgyria-like cortical dysplasia	19
TUBB2B	Q9BVA1	228	L	P	severe CDCBM7 , polymicrogyria	19
TUBB2B	Q9BVA1	239	C	F	microlissencephaly	5
TUBB2B	Q9BVA1	241	R	H	myoclonus dystonia, mild as adult onset	5
TUBB2B	Q9BVA1	248	A	T	polymicrpgyria-like cortical dysplasia	5
TUBB2B	Q9BVA1	248	A	V	polymicrogyria	20
TUBB2B	Q9BVA1	249	D	H	microlissencephaly	5
TUBB2B	Q9BVA1	256	N	S	polymicr, moderate pachygyria, intellectual disability	18
TUBB2B	Q9BVA1	265	F	L	severe CDCBM7, polymicrogyria	19
TUBB2B	Q9BVA1	278	S	G	simplified gyral patterning	5
TUBB2B	Q9BVA1	312	T	M	severe CDCBM7, polymicrogyria	19
TUBB2B	Q9BVA1	327	D	G	Congenital microcephaly	1
TUBB2B	Q9BVA1	354	C	R	Congenital microcephaly, Delayed Development, Spastic tetraparesis, Severe intellectual disability	1
TUBB2B	Q9BVA1	369	G	V	multifocal polymicrogyria and simplified gyral pattern	5
TUBB2B	Q9BVA1	380	R	C	polymicrogyria like cortical dysplasia	5
TUBB2B	Q9BVA1	380	R	L	polymicrogyria like cortical dysplasia	20
TUBB2B	Q9BVA1	380	R	S	polymicrogyria like cortical dysplasia
TUBB2B	Q9BVA1	388	M	V	Microlissencephaly, microretrognatism, dysmorphy, exophyhalmia, hypertelorism	5
TUBB2B	Q9BVA1	390	R	Q	Uner Tan, quadpelegia, cortical hypoplasia RECESSIVE BIALLELIC
TUBB2B	Q9BVA1	417	D	N	polymicrogyria, severe disability, siezures	18
TUBB2B	Q9BVA1	421	E	K	co-segs CFE0M, polymicrogyria	21
TUBB3	Q13509	46	R	G	MCD unknown severity	5
TUBB3	Q13509	62	R	Q	isolated CFE0M3\A	5
TUBB3	Q13509	71	G	R	intermediate, moderate to severe CFEOM3A, nystagmus	22
TUBB3	Q13509	82	G	R	moderate MCD	5
TUBB3	Q13509	98	G	S	intermediate, moderate to severe CFEOM3A, nystagmus	22
TUBB3	Q13509	178	T	M	severe CDCBM1	5
TUBB3	Q13509	205	E	K	severe/moderate CDCBM1	5
TUBB3	Q13509	230	S	L	mild MCD assymetric	23
TUBB3	Q13509	238	T	A	Delayed Development, Pyramidal signs, Borderline intellectual disability	1
TUBB3	Q13509	262	R	C	CFEOM3A and CFEOM2?	5
TUBB3	Q13509	262	R	H	severe CFE0M3A, impaired Kinesin Activity	24
TUBB3	Q13509	262	R	A	severe CFE0M3A, impaired Kinesin Activity	24
TUBB3	Q13509	288	E	K	CDCBM1	17
TUBB3	Q13509	292	Q	E	Delayed Development, Diffuse Hypotonia, Moderate intellectual disability, Strabismus, nystagmus, depigmented fundus oculi	1
TUBB3	Q13509	302	A	T	moderate ot severe CFEOM3A	5
TUBB3	Q13509	302	A	V	CDCBM1	5
TUBB3	Q13509	323	M	V	CDCBM1	5
TUBB3	Q13509	357	P	L	MCD, doesn't incorporate into MTs	17
TUBB3	Q13509	380	R	C	severe to moderate CFEOM3A	5
TUBB3	Q13509	388	M	V	severe CDCBM1, microcephaly foetus terminated	5
TUBB3	Q13509	410	E	K	severe CFEOM3A	25
TUBB3	Q13509	410	E	V	severe CFEOM3A	25
TUBB3	Q13509	417	D	H	severe CFEOM3A	5
TUBB3	Q13509	417	D	N	severe CFEOM3A	26
TUBB4A	P04350	2	R	G	Dystonia severe, onset 13-37	27
TUBB4A	P04350	2	R	Q	H-ABC severe	28
TUBB4A	P04350	2	R	W	H-ABC	28
TUBB4A	P04350	96	G	R	Intermediate between HABC and DYT, static hypomyl	29
TUBB4A	P04350	156	R	L	Intermediate, static hypomyel 2mo onset but not as severe	30
TUBB4A	P04350	178	T	M	H-ABC	31
TUBB4A	P04350	178	T	R	h-abc, onset 6 mo, severe	34
TUBB4A	P04350	179	V	L	, intermediate? Dystonia, hypomyelination, nystagmus, microcephly	35
TUBB4A	P04350	180	V	G	Isolated hypomyelination (not HABC)	36
TUBB4A	P04350	182	P	T	HLD6, intermidate?	31
TUBB4A	P04350	190	H	Y	H-ABC early onset, slow progression	37
TUBB4A	P04350	239	C	F	H-ABC severe (Porreti)	28
TUBB4A	P04350	244	G	D	H-ABC	31
TUBB4A	P04350	244	G	S	H-ABC	28
TUBB4A	P04350	244	G	V	H-ABC	28
TUBB4A	P04350	248	A	D	H-ABC	32
TUBB4A	P04350	249	D	N	H-ABC (Poretti)	33
TUBB4A	P04350	252	K	A	Acetylation mimetic tubulin, reduced MT incorporation	38
TUBB4A	P04350	252	K	Q	Acetylation mimetic tubulin, reduced MT incorporation	38
TUBB4A	P04350	255	V	I	Isolated hypomyelination (not HABC)	39
TUBB4A	P04350	262	R	H	H-ABC (poretti)	40
TUBB4A	P04350	271	A	T	Dystonia late onset 60	41
TUBB4A	P04350	282	R	P	Isolated hypomyelination (not HABC)	39
TUBB4A	P04350	292	Q	K	Isolated hypomyelination (not HABC)	42
TUBB4A	P04350	300	M	I	HLD6, intermidate?	43
TUBB4A	P04350	314	A	V	intermediate??	43
TUBB4A	P04350	323	M	R	H-ABC early onset	28
TUBB4A	P04350	352	A	T	H-ABC early onset	28
TUBB4A	P04350	354	C	Y	H-ABC early onset	28
TUBB4A	P04350	355	D	V	mild leukodystrophy- not HABC	44
TUBB4A	P04350	364	A	D	Cerebellar ataxia, lowest on spectrum?	45
TUBB4A	P04350	367	F	I	H-ABC	28
TUBB4A	P04350	367	F	L	H-ABC	28
TUBB4A	P04350	388	M	I	H-ABC	28
TUBB4A	P04350	388	M	T	H-ABC	28
TUBB4A	P04350	388	M	V	H-ABC onset 3 mon	28
TUBB4A	P04350	391	R	H	Isolated hypomyelination (not HABC)	36
TUBB4A	P04350	394	F	C	H-ABC severe onset 9mo	46
TUBB4A	P04350	410	E	K	H-ABC, slow progression	47
TUBB4A	P04350	414	N	K	Severe combined phenotype with hypomyelination and encephalopathy	39
TUBB4B	P68371	391	R	H	Leber congenital amaurosis & early-onset deafness, α-TUB binding pocket	48
TUBB4B	P68371	391	R	C	Leber congenital amaurosis & early-onset deafness, α-TUB binding pocket	48
TUBB5	P07437	15	Q	K	skin creases, intelectual disability/cleft palate, milder than CDCBM6	49
TUBB5	P07437	221	T	I	Microcephaly	50
TUBB5	P07437	222	Y	F	skin creases, intelectual disability/cleft palate, milder than CDCBM8	51
TUBB5	P07437	287	P	L	Agyria/pachygyria, Corpus callosum agenesis, Ventriculomegaly	52
TUBB5	P07437	299	M	V	severe CDCBM6, severe	53
TUBB5	P07437	353	V	I	severe CDCBM6 + microcephaly but fam hist of microcephaly	53
TUBB5	P07437	410	E	K	severe/moderate CDCBM6 + microcephaly	53
TUBB8	Q3ZCM7	2	R	K	OOMD2	54
TUBB8	Q3ZCM7	2	R	M	OOMD2	55
TUBB8	Q3ZCM7	4	I	L	OOMD2	56
TUBB8	Q3ZCM7	12	C	Y	OOMD2	56
TUBB8	Q3ZCM7	61	P	T	failure of oocyte maturation and embryonic development	57
TUBB8	Q3ZCM7	70	P	L	OOMD2	56
TUBB8	Q3ZCM7	98	G	R	failure of oocyte maturation and embryonic development	57
TUBB8	Q3ZCM7	108	E	K	failure of oocyte maturation and embryonic development	57
TUBB8	Q3ZCM7	175	V	M	failure of oocyte maturation and embryonic development	57
TUBB8	Q3ZCM7	176	S	L	OOMD2	57
TUBB8	Q3ZCM7	179	V	M	OOMD2	55
TUBB8	Q3ZCM7	194	E	K	OOMD2	56
TUBB8	Q3ZCM7	200	F	L	failure of oocyte maturation and embryonic development	57
TUBB8	Q3ZCM7	205	E	K	OOMD2	56
TUBB8	Q3ZCM7	210	I	V	failure of oocyte maturation and embryonic development	54
TUBB8	Q3ZCM7	229	V	A	OOMD2	54
TUBB8	Q3ZCM7	238	T	M	OOMD2	54
TUBB8	Q3ZCM7	241	R	H	failure of oocyte maturation and embryonic development	57
TUBB8	Q3ZCM7	241	R	C	failure of oocyte maturation and embryonic development	57
TUBB8	Q3ZCM7	245	Q	H	failure of oocyte maturation and embryonic development	57
TUBB8	Q3ZCM7	255	V	M	failure of oocyte maturation and embryonic development	57
TUBB8	Q3ZCM7	262	R	W	failure of oocyte maturation and embryonic development	54
TUBB8	Q3ZCM7	262	R	Q	OOMD2	54
TUBB8	Q3ZCM7	285	T	P	failure of oocyte maturation and embryonic development	57
TUBB8	Q3ZCM7	295	D	H	failure of oocyte maturation and embryonic development	57
TUBB8	Q3ZCM7	300	M	I	OOMD2	54
TUBB8	Q3ZCM7	330	M	I	OOMD2	56
TUBB8	Q3ZCM7	334	Q	E	failure of oocyte maturation and embryonic development	57
TUBB8	Q3ZCM7	348	N	S	failure of oocyte maturation and embryonic development	54
TUBB8	Q3ZCM7	352	A	S	failure of oocyte maturation and embryonic development	58
TUBB8	Q3ZCM7	353	V	I	OOMD2	56
TUBB8	Q3ZCM7	354	C	Y	failure of oocyte maturation and embryonic development	57
TUBB8	Q3ZCM7	358	P	L	failure of oocyte maturation and embryonic development	57
TUBB8	Q3ZCM7	358	P	A	failure of oocyte maturation and embryonic development	57
TUBB8	Q3ZCM7	363	M	T	OOMD2	54
TUBB8	Q3ZCM7	367	F	L	failure of oocyte maturation and embryonic development	57
TUBB8	Q3ZCM7	391	R	C	failure of oocyte maturation and embryonic development	57
TUBB8	Q3ZCM7	410	E	K	failure of oocyte maturation and embryonic development	57
TUBB8	Q3ZCM7	415	M	I	OOMD2	56
TUBB8	Q3ZCM7	417	D	N	OOMD2	57
TUBB8	Q3ZCM7	417	D	Y	failure of oocyte maturation and embryonic development	57
TUBB8	Q3ZCM7	429	T	M	failure of oocyte maturation and embryonic development	57
TUBG1	P23258	21	F	L	Malformations of cortical development	59
TUBG1	P23258	68	D	N	Posterior predominant pachygyria, band heterotopia, nodular heterotopia	59
TUBG1	P23258	92	Y	C	Malformations of cortical development	60
TUBG1	P23258	257	I	F	Malformations of cortical development	59
TUBG1	P23258	259	S	L	Malformations of cortical development	59
TUBG1	P23258	329	E	Y	Malformations of cortical development	59
TUBG1	P23258	331	T	P	Malformations of cortical development	60
TUBG1	P23258	341	R	W	Reduced cortical sulci and gyri	60
TUBG1	P23258	387	L	P	Malformations of cortical development	60

## Sheet: gnomAD
Uni_ID	Iso	mut
Q71U36	TUBA1A	R2L
Q71U36	TUBA1A	R2H
Q71U36	TUBA1A	R2P
Q71U36	TUBA1A	R2G
Q71U36	TUBA1A	R2C
Q71U36	TUBA1A	E3D
Q71U36	TUBA1A	E3K
Q71U36	TUBA1A	C4F
Q71U36	TUBA1A	C4R
Q71U36	TUBA1A	I5T
Q71U36	TUBA1A	I5M
Q71U36	TUBA1A	I5V
Q71U36	TUBA1A	S6C
Q71U36	TUBA1A	S6P
Q71U36	TUBA1A	I7V
Q71U36	TUBA1A	I7N
Q71U36	TUBA1A	I7S
Q71U36	TUBA1A	H8Q
Q71U36	TUBA1A	H8L
Q71U36	TUBA1A	V9A
Q71U36	TUBA1A	V9M
Q71U36	TUBA1A	V9L
Q71U36	TUBA1A	G10A
Q71U36	TUBA1A	G10E
Q71U36	TUBA1A	G10V
Q71U36	TUBA1A	A12E
Q71U36	TUBA1A	A12V
Q71U36	TUBA1A	Q15R
Q71U36	TUBA1A	I16T
Q71U36	TUBA1A	I16M
Q71U36	TUBA1A	I16V
Q71U36	TUBA1A	G17S
Q71U36	TUBA1A	G17R
Q71U36	TUBA1A	N18K
Q71U36	TUBA1A	N18T
Q71U36	TUBA1A	N18S
Q71U36	TUBA1A	A19T
Q71U36	TUBA1A	C20Y
Q71U36	TUBA1A	W21C
Q71U36	TUBA1A	W21R
Q71U36	TUBA1A	L23V
Q71U36	TUBA1A	C25W
Q71U36	TUBA1A	C25Y
Q71U36	TUBA1A	L26P
Q71U36	TUBA1A	E27G
Q71U36	TUBA1A	H28R
Q71U36	TUBA1A	H28Q
Q71U36	TUBA1A	H28L
Q71U36	TUBA1A	G29S
Q71U36	TUBA1A	G29C
Q71U36	TUBA1A	I30V
Q71U36	TUBA1A	Q31H
Q71U36	TUBA1A	Q31R
Q71U36	TUBA1A	P32L
Q71U36	TUBA1A	P32S
Q71U36	TUBA1A	P32R
Q71U36	TUBA1A	D33N
Q71U36	TUBA1A	D33H
Q71U36	TUBA1A	G34R
Q71U36	TUBA1A	G34C
Q71U36	TUBA1A	Q35R
Q71U36	TUBA1A	Q35H
Q71U36	TUBA1A	M36I
Q71U36	TUBA1A	P37T
Q71U36	TUBA1A	P37L
Q71U36	TUBA1A	P37S
Q71U36	TUBA1A	S38T
Q71U36	TUBA1A	S38R
Q71U36	TUBA1A	S38G
Q71U36	TUBA1A	S38N
Q71U36	TUBA1A	D39G
Q71U36	TUBA1A	D39E
Q71U36	TUBA1A	T41N
Q71U36	TUBA1A	T41S
Q71U36	TUBA1A	T41I
Q71U36	TUBA1A	I42N
Q71U36	TUBA1A	I42T
Q71U36	TUBA1A	G43A
Q71U36	TUBA1A	G43E
Q71U36	TUBA1A	G43V
Q71U36	TUBA1A	G43D
Q71U36	TUBA1A	G44R
Q71U36	TUBA1A	G45R
Q71U36	TUBA1A	G45A
Q71U36	TUBA1A	G45E
Q71U36	TUBA1A	D46N
Q71U36	TUBA1A	D46G
Q71U36	TUBA1A	D47N
Q71U36	TUBA1A	D47Y
Q71U36	TUBA1A	S48F
Q71U36	TUBA1A	S48Y
Q71U36	TUBA1A	S48C
Q71U36	TUBA1A	F49L
Q71U36	TUBA1A	F49V
Q71U36	TUBA1A	T51S
Q71U36	TUBA1A	T51M
Q71U36	TUBA1A	F52C
Q71U36	TUBA1A	F53L
Q71U36	TUBA1A	S54I
Q71U36	TUBA1A	E55D
Q71U36	TUBA1A	T56P
Q71U36	TUBA1A	G57R
Q71U36	TUBA1A	G57A
Q71U36	TUBA1A	A58T
Q71U36	TUBA1A	G59R
Q71U36	TUBA1A	K60T
Q71U36	TUBA1A	K60R
Q71U36	TUBA1A	H61Y
Q71U36	TUBA1A	H61P
Q71U36	TUBA1A	H61R
Q71U36	TUBA1A	V62L
Q71U36	TUBA1A	V62I
Q71U36	TUBA1A	V62M
Q71U36	TUBA1A	P63L
Q71U36	TUBA1A	R64G
Q71U36	TUBA1A	R64Q
Q71U36	TUBA1A	R64W
Q71U36	TUBA1A	A65T
Q71U36	TUBA1A	A65G
Q71U36	TUBA1A	V66M
Q71U36	TUBA1A	F67L
Q71U36	TUBA1A	V68A
Q71U36	TUBA1A	E71K
Q71U36	TUBA1A	P72L
Q71U36	TUBA1A	P72S
Q71U36	TUBA1A	T73M
Q71U36	TUBA1A	T73A
Q71U36	TUBA1A	D76E
Q71U36	TUBA1A	D76Y
Q71U36	TUBA1A	D76N
Q71U36	TUBA1A	E77K
Q71U36	TUBA1A	V78A
Q71U36	TUBA1A	V78M
Q71U36	TUBA1A	R79C
Q71U36	TUBA1A	R79Q
Q71U36	TUBA1A	R79H
Q71U36	TUBA1A	R79S
Q71U36	TUBA1A	R79G
Q71U36	TUBA1A	T80I
Q71U36	TUBA1A	T80S
Q71U36	TUBA1A	G81D
Q71U36	TUBA1A	G81R
Q71U36	TUBA1A	G81S
Q71U36	TUBA1A	T82A
Q71U36	TUBA1A	T82P
Q71U36	TUBA1A	T82I
Q71U36	TUBA1A	R84G
Q71U36	TUBA1A	R84Q
Q71U36	TUBA1A	R84C
Q71U36	TUBA1A	R84H
Q71U36	TUBA1A	Q85P
Q71U36	TUBA1A	Q85E
Q71U36	TUBA1A	Q85R
Q71U36	TUBA1A	L86F
Q71U36	TUBA1A	F87L
Q71U36	TUBA1A	H88P
Q71U36	TUBA1A	P89L
Q71U36	TUBA1A	Q91K
Q71U36	TUBA1A	L92R
Q71U36	TUBA1A	I93N
Q71U36	TUBA1A	I93F
Q71U36	TUBA1A	T94K
Q71U36	TUBA1A	T94I
Q71U36	TUBA1A	G95R
Q71U36	TUBA1A	G95A
Q71U36	TUBA1A	E97D
Q71U36	TUBA1A	E97K
Q71U36	TUBA1A	D98G
Q71U36	TUBA1A	A99T
Q71U36	TUBA1A	A100T
Q71U36	TUBA1A	N102K
Q71U36	TUBA1A	A104V
Q71U36	TUBA1A	A104T
Q71U36	TUBA1A	A104S
Q71U36	TUBA1A	A104D
Q71U36	TUBA1A	R105G
Q71U36	TUBA1A	R105H
Q71U36	TUBA1A	G106S
Q71U36	TUBA1A	G106V
Q71U36	TUBA1A	G106R
Q71U36	TUBA1A	H107N
Q71U36	TUBA1A	Y108N
Q71U36	TUBA1A	Y108C
Q71U36	TUBA1A	T109S
Q71U36	TUBA1A	T109N
Q71U36	TUBA1A	T109A
Q71U36	TUBA1A	I110N
Q71U36	TUBA1A	I110V
Q71U36	TUBA1A	G111D
Q71U36	TUBA1A	G111S
Q71U36	TUBA1A	K112R
Q71U36	TUBA1A	E113D
Q71U36	TUBA1A	E113G
Q71U36	TUBA1A	E113Q
Q71U36	TUBA1A	I114M
Q71U36	TUBA1A	I114T
Q71U36	TUBA1A	I114F
Q71U36	TUBA1A	I114N
Q71U36	TUBA1A	I115V
Q71U36	TUBA1A	I115T
Q71U36	TUBA1A	D116N
Q71U36	TUBA1A	D116H
Q71U36	TUBA1A	L117P
Q71U36	TUBA1A	L117F
Q71U36	TUBA1A	V118I
Q71U36	TUBA1A	V118A
Q71U36	TUBA1A	D120N
Q71U36	TUBA1A	D120E
Q71U36	TUBA1A	R121Q
Q71U36	TUBA1A	R121W
Q71U36	TUBA1A	R123C
Q71U36	TUBA1A	R123H
Q71U36	TUBA1A	R123L
Q71U36	TUBA1A	R123P
Q71U36	TUBA1A	K124T
Q71U36	TUBA1A	K124R
Q71U36	TUBA1A	L125R
Q71U36	TUBA1A	A126T
Q71U36	TUBA1A	A126V
Q71U36	TUBA1A	D127E
Q71U36	TUBA1A	T130A
Q71U36	TUBA1A	T130M
Q71U36	TUBA1A	T130I
Q71U36	TUBA1A	T130S
Q71U36	TUBA1A	L132V
Q71U36	TUBA1A	F135C
Q71U36	TUBA1A	F135Y
Q71U36	TUBA1A	V137L
Q71U36	TUBA1A	F141S
Q71U36	TUBA1A	G142E
Q71U36	TUBA1A	G142A
Q71U36	TUBA1A	G143S
Q71U36	TUBA1A	G143R
Q71U36	TUBA1A	G143W
Q71U36	TUBA1A	G143D
Q71U36	TUBA1A	G144S
Q71U36	TUBA1A	S147P
Q71U36	TUBA1A	G148R
Q71U36	TUBA1A	F149V
Q71U36	TUBA1A	S151F
Q71U36	TUBA1A	S151Y
Q71U36	TUBA1A	S151P
Q71U36	TUBA1A	L152M
Q71U36	TUBA1A	L152V
Q71U36	TUBA1A	L153F
Q71U36	TUBA1A	M154I
Q71U36	TUBA1A	M154T
Q71U36	TUBA1A	E155G
Q71U36	TUBA1A	R156P
Q71U36	TUBA1A	R156H
Q71U36	TUBA1A	R156C
Q71U36	TUBA1A	R156W
Q71U36	TUBA1A	R156L
Q71U36	TUBA1A	R156Q
Q71U36	TUBA1A	S158L
Q71U36	TUBA1A	V159G
Q71U36	TUBA1A	D160G
Q71U36	TUBA1A	D160V
Q71U36	TUBA1A	D160E
Q71U36	TUBA1A	D160N
Q71U36	TUBA1A	Y161F
Q71U36	TUBA1A	Y161C
Q71U36	TUBA1A	G162S
Q71U36	TUBA1A	G162V
Q71U36	TUBA1A	K163R
Q71U36	TUBA1A	K163N
Q71U36	TUBA1A	K164N
Q71U36	TUBA1A	S165F
Q71U36	TUBA1A	K166T
Q71U36	TUBA1A	L167P
Q71U36	TUBA1A	I171F
Q71U36	TUBA1A	Y172H
Q71U36	TUBA1A	P173S
Q71U36	TUBA1A	P173T
Q71U36	TUBA1A	P173L
Q71U36	TUBA1A	A174D
Q71U36	TUBA1A	A174T
Q71U36	TUBA1A	A174G
Q71U36	TUBA1A	A174V
Q71U36	TUBA1A	V177I
Q71U36	TUBA1A	V177L
Q71U36	TUBA1A	S178C
Q71U36	TUBA1A	T179I
Q71U36	TUBA1A	V181L
Q71U36	TUBA1A	V181M
Q71U36	TUBA1A	V182M
Q71U36	TUBA1A	V182G
Q71U36	TUBA1A	V182A
Q71U36	TUBA1A	V182I
Q71U36	TUBA1A	E183K
Q71U36	TUBA1A	E183Q
Q71U36	TUBA1A	P184H
Q71U36	TUBA1A	P184A
Q71U36	TUBA1A	Y185C
Q71U36	TUBA1A	Y185S
Q71U36	TUBA1A	N186T
Q71U36	TUBA1A	N186S
Q71U36	TUBA1A	N186D
Q71U36	TUBA1A	I188T
Q71U36	TUBA1A	I188V
Q71U36	TUBA1A	L189V
Q71U36	TUBA1A	T190N
Q71U36	TUBA1A	T190I
Q71U36	TUBA1A	H192R
Q71U36	TUBA1A	T193M
Q71U36	TUBA1A	L195P
Q71U36	TUBA1A	E196K
Q71U36	TUBA1A	H197R
Q71U36	TUBA1A	C200R
Q71U36	TUBA1A	C200Y
Q71U36	TUBA1A	A201D
Q71U36	TUBA1A	A201T
Q71U36	TUBA1A	M203I
Q71U36	TUBA1A	M203T
Q71U36	TUBA1A	M203V
Q71U36	TUBA1A	D205V
Q71U36	TUBA1A	D205N
Q71U36	TUBA1A	D205A
Q71U36	TUBA1A	N206S
Q71U36	TUBA1A	Y210C
Q71U36	TUBA1A	D211Y
Q71U36	TUBA1A	D211N
Q71U36	TUBA1A	I212V
Q71U36	TUBA1A	I212L
Q71U36	TUBA1A	I212T
Q71U36	TUBA1A	C213Y
Q71U36	TUBA1A	C213R
Q71U36	TUBA1A	R214C
Q71U36	TUBA1A	R214G
Q71U36	TUBA1A	R214P
Q71U36	TUBA1A	R214L
Q71U36	TUBA1A	R214H
Q71U36	TUBA1A	R214W
Q71U36	TUBA1A	R214Q
Q71U36	TUBA1A	R215H
Q71U36	TUBA1A	R215C
Q71U36	TUBA1A	N216S
Q71U36	TUBA1A	N216I
Q71U36	TUBA1A	L217I
Q71U36	TUBA1A	L217M
Q71U36	TUBA1A	D218G
Q71U36	TUBA1A	D218N
Q71U36	TUBA1A	I219T
Q71U36	TUBA1A	E220K
Q71U36	TUBA1A	E220D
Q71U36	TUBA1A	R221C
Q71U36	TUBA1A	R221H
Q71U36	TUBA1A	R221S
Q71U36	TUBA1A	T223K
Q71U36	TUBA1A	T223M
Q71U36	TUBA1A	Y224C
Q71U36	TUBA1A	T225I
Q71U36	TUBA1A	N226H
Q71U36	TUBA1A	N226S
Q71U36	TUBA1A	N228S
Q71U36	TUBA1A	R229H
Q71U36	TUBA1A	R229C
Q71U36	TUBA1A	L230P
Q71U36	TUBA1A	I231L
Q71U36	TUBA1A	I231M
Q71U36	TUBA1A	I231T
Q71U36	TUBA1A	I231V
Q71U36	TUBA1A	Q233L
Q71U36	TUBA1A	V235M
Q71U36	TUBA1A	S236P
Q71U36	TUBA1A	S237P
Q71U36	TUBA1A	I238T
Q71U36	TUBA1A	I238L
Q71U36	TUBA1A	T239I
Q71U36	TUBA1A	T239M
Q71U36	TUBA1A	T239R
Q71U36	TUBA1A	T239A
Q71U36	TUBA1A	A240T
Q71U36	TUBA1A	L242P
Q71U36	TUBA1A	R243Q
Q71U36	TUBA1A	R243P
Q71U36	TUBA1A	R243H
Q71U36	TUBA1A	R243C
Q71U36	TUBA1A	F244L
Q71U36	TUBA1A	D245N
Q71U36	TUBA1A	G246E
Q71U36	TUBA1A	G246R
Q71U36	TUBA1A	G246V
Q71U36	TUBA1A	A247T
Q71U36	TUBA1A	L248P
Q71U36	TUBA1A	N249D
Q71U36	TUBA1A	V250M
Q71U36	TUBA1A	D251E
Q71U36	TUBA1A	L252F
Q71U36	TUBA1A	T253M
Q71U36	TUBA1A	E254K
Q71U36	TUBA1A	F255L
Q71U36	TUBA1A	Q256E
Q71U36	TUBA1A	T257I
Q71U36	TUBA1A	T257A
Q71U36	TUBA1A	V260L
Q71U36	TUBA1A	V260M
Q71U36	TUBA1A	P261L
Q71U36	TUBA1A	P261R
Q71U36	TUBA1A	P261Q
Q71U36	TUBA1A	P263S
Q71U36	TUBA1A	P263H
Q71U36	TUBA1A	P263L
Q71U36	TUBA1A	R264P
Q71U36	TUBA1A	R264H
Q71U36	TUBA1A	R264C
Q71U36	TUBA1A	R264G
Q71U36	TUBA1A	H266Q
Q71U36	TUBA1A	F267L
Q71U36	TUBA1A	F267V
Q71U36	TUBA1A	F267S
Q71U36	TUBA1A	F267I
Q71U36	TUBA1A	P268S
Q71U36	TUBA1A	L269P
Q71U36	TUBA1A	A270V
Q71U36	TUBA1A	Y272C
Q71U36	TUBA1A	A273G
Q71U36	TUBA1A	A273T
Q71U36	TUBA1A	A273V
Q71U36	TUBA1A	P274R
Q71U36	TUBA1A	P274S
Q71U36	TUBA1A	P274L
Q71U36	TUBA1A	P274A
Q71U36	TUBA1A	V275L
Q71U36	TUBA1A	I276V
Q71U36	TUBA1A	S277L
Q71U36	TUBA1A	E279G
Q71U36	TUBA1A	E279K
Q71U36	TUBA1A	E279V
Q71U36	TUBA1A	A281V
Q71U36	TUBA1A	L286F
Q71U36	TUBA1A	S287T
Q71U36	TUBA1A	S287F
Q71U36	TUBA1A	V288G
Q71U36	TUBA1A	V288M
Q71U36	TUBA1A	A289S
Q71U36	TUBA1A	E290K
Q71U36	TUBA1A	I291T
Q71U36	TUBA1A	T292N
Q71U36	TUBA1A	T292A
Q71U36	TUBA1A	N293K
Q71U36	TUBA1A	N293S
Q71U36	TUBA1A	F296S
Q71U36	TUBA1A	E297D
Q71U36	TUBA1A	E297G
Q71U36	TUBA1A	E297K
Q71U36	TUBA1A	A299G
Q71U36	TUBA1A	A299V
Q71U36	TUBA1A	A299T
Q71U36	TUBA1A	N300D
Q71U36	TUBA1A	N300S
Q71U36	TUBA1A	Q301H
Q71U36	TUBA1A	M302V
Q71U36	TUBA1A	M302I
Q71U36	TUBA1A	K304E
Q71U36	TUBA1A	C305G
Q71U36	TUBA1A	C305R
Q71U36	TUBA1A	C305Y
Q71U36	TUBA1A	D306E
Q71U36	TUBA1A	D306N
Q71U36	TUBA1A	D306H
Q71U36	TUBA1A	P307T
Q71U36	TUBA1A	P307R
Q71U36	TUBA1A	R308W
Q71U36	TUBA1A	R308Q
Q71U36	TUBA1A	R308C
Q71U36	TUBA1A	R308S
Q71U36	TUBA1A	R308H
Q71U36	TUBA1A	H309Q
Q71U36	TUBA1A	H309N
Q71U36	TUBA1A	G310S
Q71U36	TUBA1A	G310A
Q71U36	TUBA1A	K311M
Q71U36	TUBA1A	Y312H
Q71U36	TUBA1A	M313V
Q71U36	TUBA1A	M313L
Q71U36	TUBA1A	M313T
Q71U36	TUBA1A	A314V
Q71U36	TUBA1A	C315Y
Q71U36	TUBA1A	L318I
Q71U36	TUBA1A	L318W
Q71U36	TUBA1A	L318S
Q71U36	TUBA1A	Y319H
Q71U36	TUBA1A	Y319D
Q71U36	TUBA1A	R320C
Q71U36	TUBA1A	R320H
Q71U36	TUBA1A	R320W
Q71U36	TUBA1A	R320S
Q71U36	TUBA1A	D322H
Q71U36	TUBA1A	D322Y
Q71U36	TUBA1A	D322E
Q71U36	TUBA1A	V323M
Q71U36	TUBA1A	V323A
Q71U36	TUBA1A	V324I
Q71U36	TUBA1A	P325S
Q71U36	TUBA1A	P325R
Q71U36	TUBA1A	V328L
Q71U36	TUBA1A	V328I
Q71U36	TUBA1A	V328F
Q71U36	TUBA1A	N329I
Q71U36	TUBA1A	N329S
Q71U36	TUBA1A	A330T
Q71U36	TUBA1A	A330V
Q71U36	TUBA1A	A331V
Q71U36	TUBA1A	I332T
Q71U36	TUBA1A	A333T
Q71U36	TUBA1A	A333V
Q71U36	TUBA1A	T334A
Q71U36	TUBA1A	T334I
Q71U36	TUBA1A	I335V
Q71U36	TUBA1A	I335T
Q71U36	TUBA1A	K336N
Q71U36	TUBA1A	K336E
Q71U36	TUBA1A	T337S
Q71U36	TUBA1A	R339C
Q71U36	TUBA1A	R339H
Q71U36	TUBA1A	T340A
Q71U36	TUBA1A	T340S
Q71U36	TUBA1A	T340I
Q71U36	TUBA1A	I341S
Q71U36	TUBA1A	I341T
Q71U36	TUBA1A	I341L
Q71U36	TUBA1A	Q342P
Q71U36	TUBA1A	Q342K
Q71U36	TUBA1A	Q342H
Q71U36	TUBA1A	Q342R
Q71U36	TUBA1A	F343I
Q71U36	TUBA1A	D345G
Q71U36	TUBA1A	D345N
Q71U36	TUBA1A	W346C
Q71U36	TUBA1A	W346L
Q71U36	TUBA1A	W346R
Q71U36	TUBA1A	C347F
Q71U36	TUBA1A	P348S
Q71U36	TUBA1A	P348Q
Q71U36	TUBA1A	P348L
Q71U36	TUBA1A	T349I
Q71U36	TUBA1A	F351L
Q71U36	TUBA1A	K352N
Q71U36	TUBA1A	V353G
Q71U36	TUBA1A	V353A
Q71U36	TUBA1A	Y357N
Q71U36	TUBA1A	Y357C
Q71U36	TUBA1A	Q358H
Q71U36	TUBA1A	Q358R
Q71U36	TUBA1A	P359A
Q71U36	TUBA1A	P359S
Q71U36	TUBA1A	P360A
Q71U36	TUBA1A	T361P
Q71U36	TUBA1A	T361M
Q71U36	TUBA1A	T361A
Q71U36	TUBA1A	V362M
Q71U36	TUBA1A	V362A
Q71U36	TUBA1A	G365E
Q71U36	TUBA1A	G365V
Q71U36	TUBA1A	G365R
Q71U36	TUBA1A	G366E
Q71U36	TUBA1A	G366D
Q71U36	TUBA1A	G366R
Q71U36	TUBA1A	D367Y
Q71U36	TUBA1A	D367N
Q71U36	TUBA1A	D367E
Q71U36	TUBA1A	L368P
Q71U36	TUBA1A	L368R
Q71U36	TUBA1A	A369V
Q71U36	TUBA1A	V371M
Q71U36	TUBA1A	V371A
Q71U36	TUBA1A	Q372R
Q71U36	TUBA1A	Q372H
Q71U36	TUBA1A	R373H
Q71U36	TUBA1A	R373W
Q71U36	TUBA1A	R373Q
Q71U36	TUBA1A	R373L
Q71U36	TUBA1A	R373C
Q71U36	TUBA1A	A374T
Q71U36	TUBA1A	A374S
Q71U36	TUBA1A	A374V
Q71U36	TUBA1A	V375M
Q71U36	TUBA1A	V375A
Q71U36	TUBA1A	C376S
Q71U36	TUBA1A	C376W
Q71U36	TUBA1A	C376R
Q71U36	TUBA1A	M377K
Q71U36	TUBA1A	M377V
Q71U36	TUBA1A	T381I
Q71U36	TUBA1A	T381M
Q71U36	TUBA1A	T382M
Q71U36	TUBA1A	T382R
Q71U36	TUBA1A	A383T
Q71U36	TUBA1A	I384V
Q71U36	TUBA1A	I384T
Q71U36	TUBA1A	A385V
Q71U36	TUBA1A	A385E
Q71U36	TUBA1A	A385G
Q71U36	TUBA1A	E386V
Q71U36	TUBA1A	E386K
Q71U36	TUBA1A	W388R
Q71U36	TUBA1A	A389V
Q71U36	TUBA1A	A389T
Q71U36	TUBA1A	R390S
Q71U36	TUBA1A	R390P
Q71U36	TUBA1A	R390G
Q71U36	TUBA1A	R390H
Q71U36	TUBA1A	R390C
Q71U36	TUBA1A	L391R
Q71U36	TUBA1A	D392G
Q71U36	TUBA1A	D392V
Q71U36	TUBA1A	H393R
Q71U36	TUBA1A	H393P
Q71U36	TUBA1A	H393Y
Q71U36	TUBA1A	K394M
Q71U36	TUBA1A	F395S
Q71U36	TUBA1A	F395V
Q71U36	TUBA1A	D396N
Q71U36	TUBA1A	D396E
Q71U36	TUBA1A	D396H
Q71U36	TUBA1A	L397F
Q71U36	TUBA1A	M398V
Q71U36	TUBA1A	M398T
Q71U36	TUBA1A	M398K
Q71U36	TUBA1A	A400T
Q71U36	TUBA1A	R402C
Q71U36	TUBA1A	R402Q
Q71U36	TUBA1A	R402W
Q71U36	TUBA1A	R402H
Q71U36	TUBA1A	A403T
Q71U36	TUBA1A	A403V
Q71U36	TUBA1A	F404I
Q71U36	TUBA1A	F404L
Q71U36	TUBA1A	V405G
Q71U36	TUBA1A	V405M
Q71U36	TUBA1A	V405A
Q71U36	TUBA1A	H406R
Q71U36	TUBA1A	W407R
Q71U36	TUBA1A	W407C
Q71U36	TUBA1A	Y408C
Q71U36	TUBA1A	V409M
Q71U36	TUBA1A	V409L
Q71U36	TUBA1A	G410D
Q71U36	TUBA1A	G410S
Q71U36	TUBA1A	E411K
Q71U36	TUBA1A	M413I
Q71U36	TUBA1A	E415D
Q71U36	TUBA1A	E415Q
Q71U36	TUBA1A	E415K
Q71U36	TUBA1A	G416R
Q71U36	TUBA1A	G416A
Q71U36	TUBA1A	E417G
Q71U36	TUBA1A	F418L
Q71U36	TUBA1A	F418V
Q71U36	TUBA1A	S419T
Q71U36	TUBA1A	S419L
Q71U36	TUBA1A	A421T
Q71U36	TUBA1A	A421V
Q71U36	TUBA1A	A421D
Q71U36	TUBA1A	R422H
Q71U36	TUBA1A	R422G
Q71U36	TUBA1A	R422C
Q71U36	TUBA1A	R422L
Q71U36	TUBA1A	R422S
Q71U36	TUBA1A	E423Q
Q71U36	TUBA1A	E423K
Q71U36	TUBA1A	D424H
Q71U36	TUBA1A	M425L
Q71U36	TUBA1A	M425R
Q71U36	TUBA1A	M425V
Q71U36	TUBA1A	A426T
Q71U36	TUBA1A	A426E
Q71U36	TUBA1A	A427P
Q71U36	TUBA1A	L428V
Q71U36	TUBA1A	E429G
Q71U36	TUBA1A	E429D
Q71U36	TUBA1A	K430E
Q71U36	TUBA1A	D431V
Q71U36	TUBA1A	D431G
Q71U36	TUBA1A	D431A
Q71U36	TUBA1A	Y432F
Q71U36	TUBA1A	Y432C
Q71U36	TUBA1A	E434D
Q71U36	TUBA1A	V435F
Q71U36	TUBA1A	V435M
Q71U36	TUBA1A	V437L
Q71U36	TUBA1A	V437M
Q71U36	TUBA1A	D438N
Q71U36	TUBA1A	S439R
Q71U36	TUBA1A	S439C
Q71U36	TUBA1A	S439A
Q71U36	TUBA1A	V440I
Q71U36	TUBA1A	V440M
Q71U36	TUBA1A	E441K
Q71U36	TUBA1A	E441G
Q71U36	TUBA1A	G442V
Q71U36	TUBA1A	E443K
Q71U36	TUBA1A	G444A
Q71U36	TUBA1A	G444R
Q71U36	TUBA1A	E445K
Q71U36	TUBA1A	E447D
Q71U36	TUBA1A	E447K
Q71U36	TUBA1A	G448R
Q71U36	TUBA1A	G448E
Q71U36	TUBA1A	G448D
Q71U36	TUBA1A	G448S
Q71U36	TUBA1A	G448V
Q71U36	TUBA1A	E449K
Q71U36	TUBA1A	E450G
Q71U36	TUBA1A	E450D
P68363	TUBA1B	R2H
P68363	TUBA1B	R2P
P68363	TUBA1B	R2L
P68363	TUBA1B	R2C
P68363	TUBA1B	R2G
P68363	TUBA1B	E3K
P68363	TUBA1B	E3D
P68363	TUBA1B	C4R
P68363	TUBA1B	C4F
P68363	TUBA1B	I5M
P68363	TUBA1B	I5V
P68363	TUBA1B	I5T
P68363	TUBA1B	S6C
P68363	TUBA1B	S6P
P68363	TUBA1B	I7S
P68363	TUBA1B	I7N
P68363	TUBA1B	I7V
P68363	TUBA1B	H8L
P68363	TUBA1B	H8Q
P68363	TUBA1B	V9A
P68363	TUBA1B	V9M
P68363	TUBA1B	V9L
P68363	TUBA1B	G10E
P68363	TUBA1B	G10A
P68363	TUBA1B	G10V
P68363	TUBA1B	A12V
P68363	TUBA1B	A12E
P68363	TUBA1B	Q15R
P68363	TUBA1B	I16T
P68363	TUBA1B	I16M
P68363	TUBA1B	I16V
P68363	TUBA1B	G17R
P68363	TUBA1B	G17S
P68363	TUBA1B	N18K
P68363	TUBA1B	N18S
P68363	TUBA1B	N18T
P68363	TUBA1B	A19T
P68363	TUBA1B	C20Y
P68363	TUBA1B	W21C
P68363	TUBA1B	W21R
P68363	TUBA1B	L23V
P68363	TUBA1B	C25Y
P68363	TUBA1B	C25W
P68363	TUBA1B	L26P
P68363	TUBA1B	E27G
P68363	TUBA1B	H28L
P68363	TUBA1B	H28R
P68363	TUBA1B	H28Q
P68363	TUBA1B	G29S
P68363	TUBA1B	G29C
P68363	TUBA1B	I30V
P68363	TUBA1B	Q31R
P68363	TUBA1B	Q31H
P68363	TUBA1B	P32L
P68363	TUBA1B	P32S
P68363	TUBA1B	P32R
P68363	TUBA1B	D33N
P68363	TUBA1B	D33H
P68363	TUBA1B	G34R
P68363	TUBA1B	G34C
P68363	TUBA1B	Q35R
P68363	TUBA1B	Q35H
P68363	TUBA1B	M36I
P68363	TUBA1B	P37T
P68363	TUBA1B	P37L
P68363	TUBA1B	P37S
P68363	TUBA1B	S38T
P68363	TUBA1B	S38R
P68363	TUBA1B	S38G
P68363	TUBA1B	S38N
P68363	TUBA1B	D39E
P68363	TUBA1B	D39G
P68363	TUBA1B	T41S
P68363	TUBA1B	T41I
P68363	TUBA1B	T41N
P68363	TUBA1B	I42N
P68363	TUBA1B	I42T
P68363	TUBA1B	G43V
P68363	TUBA1B	G43E
P68363	TUBA1B	G43D
P68363	TUBA1B	G43A
P68363	TUBA1B	G44R
P68363	TUBA1B	G45R
P68363	TUBA1B	G45E
P68363	TUBA1B	G45A
P68363	TUBA1B	D46G
P68363	TUBA1B	D46N
P68363	TUBA1B	D47N
P68363	TUBA1B	D47Y
P68363	TUBA1B	S48F
P68363	TUBA1B	S48C
P68363	TUBA1B	S48Y
P68363	TUBA1B	F49V
P68363	TUBA1B	F49L
P68363	TUBA1B	T51M
P68363	TUBA1B	T51S
P68363	TUBA1B	F52C
P68363	TUBA1B	F53L
P68363	TUBA1B	S54I
P68363	TUBA1B	E55D
P68363	TUBA1B	T56P
P68363	TUBA1B	G57R
P68363	TUBA1B	G57A
P68363	TUBA1B	A58T
P68363	TUBA1B	G59R
P68363	TUBA1B	G59S
P68363	TUBA1B	K60T
P68363	TUBA1B	K60R
P68363	TUBA1B	H61P
P68363	TUBA1B	H61R
P68363	TUBA1B	H61Y
P68363	TUBA1B	V62L
P68363	TUBA1B	V62I
P68363	TUBA1B	V62M
P68363	TUBA1B	P63L
P68363	TUBA1B	R64G
P68363	TUBA1B	R64W
P68363	TUBA1B	R64Q
P68363	TUBA1B	A65T
P68363	TUBA1B	A65G
P68363	TUBA1B	V66M
P68363	TUBA1B	F67L
P68363	TUBA1B	V68A
P68363	TUBA1B	E71K
P68363	TUBA1B	P72S
P68363	TUBA1B	P72L
P68363	TUBA1B	T73M
P68363	TUBA1B	T73A
P68363	TUBA1B	D76E
P68363	TUBA1B	D76N
P68363	TUBA1B	D76Y
P68363	TUBA1B	E77K
P68363	TUBA1B	V78M
P68363	TUBA1B	V78A
P68363	TUBA1B	R79S
P68363	TUBA1B	R79Q
P68363	TUBA1B	R79H
P68363	TUBA1B	R79C
P68363	TUBA1B	R79G
P68363	TUBA1B	T80I
P68363	TUBA1B	T80S
P68363	TUBA1B	G81D
P68363	TUBA1B	G81S
P68363	TUBA1B	G81R
P68363	TUBA1B	T82P
P68363	TUBA1B	T82I
P68363	TUBA1B	T82A
P68363	TUBA1B	R84C
P68363	TUBA1B	R84H
P68363	TUBA1B	R84G
P68363	TUBA1B	R84Q
P68363	TUBA1B	Q85R
P68363	TUBA1B	Q85E
P68363	TUBA1B	Q85P
P68363	TUBA1B	L86F
P68363	TUBA1B	F87L
P68363	TUBA1B	H88P
P68363	TUBA1B	P89L
P68363	TUBA1B	Q91K
P68363	TUBA1B	L92R
P68363	TUBA1B	I93F
P68363	TUBA1B	I93N
P68363	TUBA1B	T94I
P68363	TUBA1B	T94K
P68363	TUBA1B	G95A
P68363	TUBA1B	G95R
P68363	TUBA1B	E97D
P68363	TUBA1B	E97K
P68363	TUBA1B	D98G
P68363	TUBA1B	A99T
P68363	TUBA1B	A100T
P68363	TUBA1B	N102K
P68363	TUBA1B	A104S
P68363	TUBA1B	A104T
P68363	TUBA1B	A104V
P68363	TUBA1B	A104D
P68363	TUBA1B	R105G
P68363	TUBA1B	R105H
P68363	TUBA1B	G106R
P68363	TUBA1B	G106S
P68363	TUBA1B	G106V
P68363	TUBA1B	H107N
P68363	TUBA1B	Y108N
P68363	TUBA1B	Y108C
P68363	TUBA1B	T109S
P68363	TUBA1B	T109N
P68363	TUBA1B	T109A
P68363	TUBA1B	I110N
P68363	TUBA1B	I110V
P68363	TUBA1B	G111S
P68363	TUBA1B	G111D
P68363	TUBA1B	K112R
P68363	TUBA1B	E113D
P68363	TUBA1B	E113Q
P68363	TUBA1B	E113G
P68363	TUBA1B	I114F
P68363	TUBA1B	I114T
P68363	TUBA1B	I114N
P68363	TUBA1B	I114M
P68363	TUBA1B	I115T
P68363	TUBA1B	I115V
P68363	TUBA1B	D116H
P68363	TUBA1B	D116N
P68363	TUBA1B	L117P
P68363	TUBA1B	L117F
P68363	TUBA1B	V118L
P68363	TUBA1B	V118I
P68363	TUBA1B	V118A
P68363	TUBA1B	D120N
P68363	TUBA1B	D120E
P68363	TUBA1B	R121W
P68363	TUBA1B	R121Q
P68363	TUBA1B	R123P
P68363	TUBA1B	R123H
P68363	TUBA1B	R123C
P68363	TUBA1B	R123L
P68363	TUBA1B	K124T
P68363	TUBA1B	K124R
P68363	TUBA1B	L125R
P68363	TUBA1B	A126V
P68363	TUBA1B	A126T
P68363	TUBA1B	D127E
P68363	TUBA1B	T130I
P68363	TUBA1B	T130M
P68363	TUBA1B	T130S
P68363	TUBA1B	T130A
P68363	TUBA1B	L132V
P68363	TUBA1B	F135Y
P68363	TUBA1B	F135C
P68363	TUBA1B	V137L
P68363	TUBA1B	F141S
P68363	TUBA1B	G142E
P68363	TUBA1B	G142A
P68363	TUBA1B	G143S
P68363	TUBA1B	G143R
P68363	TUBA1B	G143W
P68363	TUBA1B	G143D
P68363	TUBA1B	G144S
P68363	TUBA1B	S147P
P68363	TUBA1B	G148R
P68363	TUBA1B	F149V
P68363	TUBA1B	T150I
P68363	TUBA1B	S151Y
P68363	TUBA1B	S151P
P68363	TUBA1B	S151F
P68363	TUBA1B	L152V
P68363	TUBA1B	L152M
P68363	TUBA1B	L153F
P68363	TUBA1B	M154I
P68363	TUBA1B	M154T
P68363	TUBA1B	E155G
P68363	TUBA1B	R156W
P68363	TUBA1B	R156C
P68363	TUBA1B	R156P
P68363	TUBA1B	R156Q
P68363	TUBA1B	R156H
P68363	TUBA1B	R156L
P68363	TUBA1B	S158L
P68363	TUBA1B	V159G
P68363	TUBA1B	D160N
P68363	TUBA1B	D160G
P68363	TUBA1B	D160V
P68363	TUBA1B	D160E
P68363	TUBA1B	Y161C
P68363	TUBA1B	Y161F
P68363	TUBA1B	G162V
P68363	TUBA1B	G162S
P68363	TUBA1B	K163R
P68363	TUBA1B	K163N
P68363	TUBA1B	K164N
P68363	TUBA1B	S165F
P68363	TUBA1B	K166T
P68363	TUBA1B	L167P
P68363	TUBA1B	I171F
P68363	TUBA1B	Y172H
P68363	TUBA1B	P173L
P68363	TUBA1B	P173T
P68363	TUBA1B	P173S
P68363	TUBA1B	A174D
P68363	TUBA1B	A174V
P68363	TUBA1B	A174T
P68363	TUBA1B	A174G
P68363	TUBA1B	V177I
P68363	TUBA1B	V177L
P68363	TUBA1B	S178C
P68363	TUBA1B	T179I
P68363	TUBA1B	V181M
P68363	TUBA1B	V181L
P68363	TUBA1B	V182G
P68363	TUBA1B	V182A
P68363	TUBA1B	V182M
P68363	TUBA1B	V182I
P68363	TUBA1B	E183K
P68363	TUBA1B	E183Q
P68363	TUBA1B	P184A
P68363	TUBA1B	P184H
P68363	TUBA1B	Y185S
P68363	TUBA1B	Y185C
P68363	TUBA1B	N186S
P68363	TUBA1B	N186D
P68363	TUBA1B	N186T
P68363	TUBA1B	I188T
P68363	TUBA1B	I188V
P68363	TUBA1B	L189V
P68363	TUBA1B	T190N
P68363	TUBA1B	T190I
P68363	TUBA1B	H192R
P68363	TUBA1B	T193M
P68363	TUBA1B	L195P
P68363	TUBA1B	E196K
P68363	TUBA1B	H197R
P68363	TUBA1B	C200Y
P68363	TUBA1B	C200R
P68363	TUBA1B	A201D
P68363	TUBA1B	A201T
P68363	TUBA1B	M203I
P68363	TUBA1B	M203T
P68363	TUBA1B	M203V
P68363	TUBA1B	D205A
P68363	TUBA1B	D205N
P68363	TUBA1B	D205V
P68363	TUBA1B	N206S
P68363	TUBA1B	Y210C
P68363	TUBA1B	D211Y
P68363	TUBA1B	D211N
P68363	TUBA1B	I212L
P68363	TUBA1B	I212T
P68363	TUBA1B	I212V
P68363	TUBA1B	C213Y
P68363	TUBA1B	C213R
P68363	TUBA1B	R214G
P68363	TUBA1B	R214Q
P68363	TUBA1B	R214C
P68363	TUBA1B	R214W
P68363	TUBA1B	R214H
P68363	TUBA1B	R214P
P68363	TUBA1B	R214L
P68363	TUBA1B	R215H
P68363	TUBA1B	R215C
P68363	TUBA1B	N216I
P68363	TUBA1B	N216S
P68363	TUBA1B	L217I
P68363	TUBA1B	L217M
P68363	TUBA1B	D218N
P68363	TUBA1B	D218G
P68363	TUBA1B	I219T
P68363	TUBA1B	E220D
P68363	TUBA1B	E220K
P68363	TUBA1B	R221C
P68363	TUBA1B	R221H
P68363	TUBA1B	R221S
P68363	TUBA1B	T223M
P68363	TUBA1B	T223K
P68363	TUBA1B	Y224C
P68363	TUBA1B	T225I
P68363	TUBA1B	N226S
P68363	TUBA1B	N226H
P68363	TUBA1B	N228S
P68363	TUBA1B	R229H
P68363	TUBA1B	R229C
P68363	TUBA1B	L230P
P68363	TUBA1B	I231T
P68363	TUBA1B	I231M
P68363	TUBA1B	I231L
P68363	TUBA1B	I231V
P68363	TUBA1B	Q233L
P68363	TUBA1B	V235M
P68363	TUBA1B	S236P
P68363	TUBA1B	S237P
P68363	TUBA1B	I238T
P68363	TUBA1B	I238L
P68363	TUBA1B	T239A
P68363	TUBA1B	T239M
P68363	TUBA1B	T239I
P68363	TUBA1B	T239R
P68363	TUBA1B	A240T
P68363	TUBA1B	L242P
P68363	TUBA1B	R243C
P68363	TUBA1B	R243P
P68363	TUBA1B	R243H
P68363	TUBA1B	R243Q
P68363	TUBA1B	F244L
P68363	TUBA1B	D245N
P68363	TUBA1B	G246R
P68363	TUBA1B	G246E
P68363	TUBA1B	G246V
P68363	TUBA1B	A247T
P68363	TUBA1B	L248P
P68363	TUBA1B	N249D
P68363	TUBA1B	V250M
P68363	TUBA1B	D251E
P68363	TUBA1B	L252F
P68363	TUBA1B	T253M
P68363	TUBA1B	E254K
P68363	TUBA1B	F255L
P68363	TUBA1B	Q256E
P68363	TUBA1B	T257I
P68363	TUBA1B	T257A
P68363	TUBA1B	V260M
P68363	TUBA1B	V260L
P68363	TUBA1B	P261R
P68363	TUBA1B	P261L
P68363	TUBA1B	P261Q
P68363	TUBA1B	P263L
P68363	TUBA1B	P263H
P68363	TUBA1B	P263S
P68363	TUBA1B	R264P
P68363	TUBA1B	R264H
P68363	TUBA1B	R264C
P68363	TUBA1B	R264G
P68363	TUBA1B	H266Q
P68363	TUBA1B	F267I
P68363	TUBA1B	F267V
P68363	TUBA1B	F267L
P68363	TUBA1B	F267S
P68363	TUBA1B	P268S
P68363	TUBA1B	L269P
P68363	TUBA1B	A270V
P68363	TUBA1B	Y272C
P68363	TUBA1B	A273T
P68363	TUBA1B	A273V
P68363	TUBA1B	A273G
P68363	TUBA1B	P274L
P68363	TUBA1B	P274R
P68363	TUBA1B	P274S
P68363	TUBA1B	P274A
P68363	TUBA1B	V275L
P68363	TUBA1B	I276V
P68363	TUBA1B	S277L
P68363	TUBA1B	E279V
P68363	TUBA1B	E279G
P68363	TUBA1B	E279K
P68363	TUBA1B	A281V
P68363	TUBA1B	L286F
P68363	TUBA1B	S287F
P68363	TUBA1B	S287T
P68363	TUBA1B	V288M
P68363	TUBA1B	V288G
P68363	TUBA1B	A289S
P68363	TUBA1B	E290K
P68363	TUBA1B	I291T
P68363	TUBA1B	T292A
P68363	TUBA1B	T292N
P68363	TUBA1B	N293K
P68363	TUBA1B	N293S
P68363	TUBA1B	F296S
P68363	TUBA1B	E297D
P68363	TUBA1B	E297K
P68363	TUBA1B	E297G
P68363	TUBA1B	A299G
P68363	TUBA1B	A299T
P68363	TUBA1B	A299V
P68363	TUBA1B	N300S
P68363	TUBA1B	N300D
P68363	TUBA1B	Q301H
P68363	TUBA1B	M302V
P68363	TUBA1B	M302I
P68363	TUBA1B	K304E
P68363	TUBA1B	C305R
P68363	TUBA1B	C305G
P68363	TUBA1B	C305Y
P68363	TUBA1B	D306E
P68363	TUBA1B	D306H
P68363	TUBA1B	D306N
P68363	TUBA1B	P307T
P68363	TUBA1B	P307R
P68363	TUBA1B	R308S
P68363	TUBA1B	R308W
P68363	TUBA1B	R308Q
P68363	TUBA1B	R308C
P68363	TUBA1B	R308H
P68363	TUBA1B	H309N
P68363	TUBA1B	H309Q
P68363	TUBA1B	G310A
P68363	TUBA1B	G310S
P68363	TUBA1B	K311M
P68363	TUBA1B	Y312H
P68363	TUBA1B	M313T
P68363	TUBA1B	M313L
P68363	TUBA1B	M313V
P68363	TUBA1B	A314V
P68363	TUBA1B	C315Y
P68363	TUBA1B	L318W
P68363	TUBA1B	L318I
P68363	TUBA1B	L318S
P68363	TUBA1B	Y319D
P68363	TUBA1B	Y319H
P68363	TUBA1B	R320C
P68363	TUBA1B	R320H
P68363	TUBA1B	R320W
P68363	TUBA1B	R320S
P68363	TUBA1B	D322E
P68363	TUBA1B	D322H
P68363	TUBA1B	D322Y
P68363	TUBA1B	V323M
P68363	TUBA1B	V323A
P68363	TUBA1B	V324I
P68363	TUBA1B	P325S
P68363	TUBA1B	P325R
P68363	TUBA1B	V328L
P68363	TUBA1B	V328F
P68363	TUBA1B	V328I
P68363	TUBA1B	N329S
P68363	TUBA1B	N329I
P68363	TUBA1B	A330V
P68363	TUBA1B	A330T
P68363	TUBA1B	A331V
P68363	TUBA1B	I332T
P68363	TUBA1B	A333V
P68363	TUBA1B	A333T
P68363	TUBA1B	T334A
P68363	TUBA1B	T334I
P68363	TUBA1B	I335T
P68363	TUBA1B	I335V
P68363	TUBA1B	K336N
P68363	TUBA1B	K336E
P68363	TUBA1B	T337S
P68363	TUBA1B	R339C
P68363	TUBA1B	R339H
P68363	TUBA1B	S340N
P68363	TUBA1B	I341T
P68363	TUBA1B	I341S
P68363	TUBA1B	I341L
P68363	TUBA1B	Q342H
P68363	TUBA1B	Q342K
P68363	TUBA1B	Q342P
P68363	TUBA1B	Q342R
P68363	TUBA1B	F343I
P68363	TUBA1B	D345G
P68363	TUBA1B	D345N
P68363	TUBA1B	W346C
P68363	TUBA1B	W346R
P68363	TUBA1B	W346L
P68363	TUBA1B	C347F
P68363	TUBA1B	P348Q
P68363	TUBA1B	P348S
P68363	TUBA1B	P348L
P68363	TUBA1B	T349I
P68363	TUBA1B	F351L
P68363	TUBA1B	K352N
P68363	TUBA1B	V353A
P68363	TUBA1B	V353G
P68363	TUBA1B	Y357N
P68363	TUBA1B	Y357C
P68363	TUBA1B	Q358H
P68363	TUBA1B	Q358R
P68363	TUBA1B	P359S
P68363	TUBA1B	P359A
P68363	TUBA1B	P360A
P68363	TUBA1B	T361A
P68363	TUBA1B	T361M
P68363	TUBA1B	T361P
P68363	TUBA1B	V362M
P68363	TUBA1B	V362A
P68363	TUBA1B	G365E
P68363	TUBA1B	G365V
P68363	TUBA1B	G365R
P68363	TUBA1B	G366D
P68363	TUBA1B	G366E
P68363	TUBA1B	G366R
P68363	TUBA1B	D367N
P68363	TUBA1B	D367Y
P68363	TUBA1B	D367E
P68363	TUBA1B	L368P
P68363	TUBA1B	L368R
P68363	TUBA1B	A369V
P68363	TUBA1B	V371A
P68363	TUBA1B	V371M
P68363	TUBA1B	Q372R
P68363	TUBA1B	Q372H
P68363	TUBA1B	R373W
P68363	TUBA1B	R373L
P68363	TUBA1B	R373H
P68363	TUBA1B	R373Q
P68363	TUBA1B	R373C
P68363	TUBA1B	A374S
P68363	TUBA1B	A374T
P68363	TUBA1B	A374V
P68363	TUBA1B	V375A
P68363	TUBA1B	V375M
P68363	TUBA1B	C376S
P68363	TUBA1B	C376R
P68363	TUBA1B	C376W
P68363	TUBA1B	M377V
P68363	TUBA1B	M377K
P68363	TUBA1B	T381M
P68363	TUBA1B	T381I
P68363	TUBA1B	T382R
P68363	TUBA1B	T382M
P68363	TUBA1B	A383T
P68363	TUBA1B	I384T
P68363	TUBA1B	I384V
P68363	TUBA1B	A385G
P68363	TUBA1B	A385E
P68363	TUBA1B	A385V
P68363	TUBA1B	E386K
P68363	TUBA1B	E386V
P68363	TUBA1B	W388R
P68363	TUBA1B	A389V
P68363	TUBA1B	A389T
P68363	TUBA1B	R390H
P68363	TUBA1B	R390G
P68363	TUBA1B	R390P
P68363	TUBA1B	R390C
P68363	TUBA1B	R390S
P68363	TUBA1B	L391R
P68363	TUBA1B	D392G
P68363	TUBA1B	D392V
P68363	TUBA1B	H393P
P68363	TUBA1B	H393Y
P68363	TUBA1B	H393R
P68363	TUBA1B	K394M
P68363	TUBA1B	F395V
P68363	TUBA1B	F395S
P68363	TUBA1B	D396H
P68363	TUBA1B	D396N
P68363	TUBA1B	D396E
P68363	TUBA1B	L397F
P68363	TUBA1B	M398K
P68363	TUBA1B	M398V
P68363	TUBA1B	M398T
P68363	TUBA1B	A400T
P68363	TUBA1B	R402C
P68363	TUBA1B	R402H
P68363	TUBA1B	R402Q
P68363	TUBA1B	R402W
P68363	TUBA1B	A403V
P68363	TUBA1B	A403T
P68363	TUBA1B	F404L
P68363	TUBA1B	F404I
P68363	TUBA1B	V405G
P68363	TUBA1B	V405M
P68363	TUBA1B	V405A
P68363	TUBA1B	H406R
P68363	TUBA1B	W407R
P68363	TUBA1B	W407C
P68363	TUBA1B	Y408C
P68363	TUBA1B	V409L
P68363	TUBA1B	V409M
P68363	TUBA1B	G410D
P68363	TUBA1B	G410S
P68363	TUBA1B	E411K
P68363	TUBA1B	M413I
P68363	TUBA1B	E415K
P68363	TUBA1B	E415D
P68363	TUBA1B	E415Q
P68363	TUBA1B	G416A
P68363	TUBA1B	G416R
P68363	TUBA1B	E417G
P68363	TUBA1B	F418L
P68363	TUBA1B	F418V
P68363	TUBA1B	S419L
P68363	TUBA1B	S419T
P68363	TUBA1B	A421D
P68363	TUBA1B	A421T
P68363	TUBA1B	A421V
P68363	TUBA1B	R422G
P68363	TUBA1B	R422C
P68363	TUBA1B	R422H
P68363	TUBA1B	R422S
P68363	TUBA1B	R422L
P68363	TUBA1B	E423K
P68363	TUBA1B	E423Q
P68363	TUBA1B	D424H
P68363	TUBA1B	M425V
P68363	TUBA1B	M425R
P68363	TUBA1B	M425L
P68363	TUBA1B	A426T
P68363	TUBA1B	A426E
P68363	TUBA1B	A427P
P68363	TUBA1B	L428V
P68363	TUBA1B	E429D
P68363	TUBA1B	E429G
P68363	TUBA1B	K430E
P68363	TUBA1B	D431V
P68363	TUBA1B	D431A
P68363	TUBA1B	D431G
P68363	TUBA1B	Y432F
P68363	TUBA1B	Y432C
P68363	TUBA1B	E434D
P68363	TUBA1B	V435M
P68363	TUBA1B	V435F
P68363	TUBA1B	V437M
P68363	TUBA1B	V437L
P68363	TUBA1B	D438N
P68363	TUBA1B	S439A
P68363	TUBA1B	S439C
P68363	TUBA1B	S439R
P68363	TUBA1B	V440I
P68363	TUBA1B	V440M
P68363	TUBA1B	E441K
P68363	TUBA1B	E441G
P68363	TUBA1B	G442V
P68363	TUBA1B	E443K
P68363	TUBA1B	G444R
P68363	TUBA1B	G444A
P68363	TUBA1B	E445K
P68363	TUBA1B	E447D
P68363	TUBA1B	E447K
P68363	TUBA1B	G448S
P68363	TUBA1B	G448V
P68363	TUBA1B	G448D
P68363	TUBA1B	G448E
P68363	TUBA1B	G448R
P68363	TUBA1B	E449K
P68363	TUBA1B	E450G
P68363	TUBA1B	E450D
Q6PEY2	TUBA3E	R2H
Q6PEY2	TUBA3E	R2P
Q6PEY2	TUBA3E	R2C
Q6PEY2	TUBA3E	R2G
Q6PEY2	TUBA3E	E3K
Q6PEY2	TUBA3E	E3D
Q6PEY2	TUBA3E	C4R
Q6PEY2	TUBA3E	C4F
Q6PEY2	TUBA3E	I5M
Q6PEY2	TUBA3E	I5V
Q6PEY2	TUBA3E	S6P
Q6PEY2	TUBA3E	S6C
Q6PEY2	TUBA3E	I7N
Q6PEY2	TUBA3E	I7S
Q6PEY2	TUBA3E	H8Q
Q6PEY2	TUBA3E	H8L
Q6PEY2	TUBA3E	V9M
Q6PEY2	TUBA3E	V9L
Q6PEY2	TUBA3E	G10V
Q6PEY2	TUBA3E	G10E
Q6PEY2	TUBA3E	A12E
Q6PEY2	TUBA3E	A12V
Q6PEY2	TUBA3E	Q15R
Q6PEY2	TUBA3E	I16V
Q6PEY2	TUBA3E	I16M
Q6PEY2	TUBA3E	G17R
Q6PEY2	TUBA3E	G17S
Q6PEY2	TUBA3E	N18T
Q6PEY2	TUBA3E	N18K
Q6PEY2	TUBA3E	N18S
Q6PEY2	TUBA3E	A19T
Q6PEY2	TUBA3E	C20Y
Q6PEY2	TUBA3E	W21C
Q6PEY2	TUBA3E	L23V
Q6PEY2	TUBA3E	C25Y
Q6PEY2	TUBA3E	C25W
Q6PEY2	TUBA3E	L26P
Q6PEY2	TUBA3E	E27G
Q6PEY2	TUBA3E	H28L
Q6PEY2	TUBA3E	H28R
Q6PEY2	TUBA3E	G29C
Q6PEY2	TUBA3E	G29S
Q6PEY2	TUBA3E	I30V
Q6PEY2	TUBA3E	Q31R
Q6PEY2	TUBA3E	P32R
Q6PEY2	TUBA3E	P32L
Q6PEY2	TUBA3E	D33N
Q6PEY2	TUBA3E	D33H
Q6PEY2	TUBA3E	G34R
Q6PEY2	TUBA3E	G34C
Q6PEY2	TUBA3E	M36I
Q6PEY2	TUBA3E	P37L
Q6PEY2	TUBA3E	P37T
Q6PEY2	TUBA3E	S38G
Q6PEY2	TUBA3E	S38N
Q6PEY2	TUBA3E	S38R
Q6PEY2	TUBA3E	D39G
Q6PEY2	TUBA3E	D39E
Q6PEY2	TUBA3E	I42T
Q6PEY2	TUBA3E	G43D
Q6PEY2	TUBA3E	G44R
Q6PEY2	TUBA3E	G45R
Q6PEY2	TUBA3E	G45E
Q6PEY2	TUBA3E	D46G
Q6PEY2	TUBA3E	D47N
Q6PEY2	TUBA3E	S48F
Q6PEY2	TUBA3E	S48Y
Q6PEY2	TUBA3E	F49V
Q6PEY2	TUBA3E	T51M
Q6PEY2	TUBA3E	T51S
Q6PEY2	TUBA3E	F52C
Q6PEY2	TUBA3E	F53L
Q6PEY2	TUBA3E	S54I
Q6PEY2	TUBA3E	E55D
Q6PEY2	TUBA3E	T56P
Q6PEY2	TUBA3E	G57A
Q6PEY2	TUBA3E	A58T
Q6PEY2	TUBA3E	G59R
Q6PEY2	TUBA3E	G59S
Q6PEY2	TUBA3E	K60T
Q6PEY2	TUBA3E	K60R
Q6PEY2	TUBA3E	H61P
Q6PEY2	TUBA3E	H61Y
Q6PEY2	TUBA3E	V62L
Q6PEY2	TUBA3E	V62M
Q6PEY2	TUBA3E	P63L
Q6PEY2	TUBA3E	R64G
Q6PEY2	TUBA3E	A65G
Q6PEY2	TUBA3E	A65T
Q6PEY2	TUBA3E	V66M
Q6PEY2	TUBA3E	F67L
Q6PEY2	TUBA3E	E71K
Q6PEY2	TUBA3E	P72L
Q6PEY2	TUBA3E	T73A
Q6PEY2	TUBA3E	V75A
Q6PEY2	TUBA3E	V75L
Q6PEY2	TUBA3E	D76E
Q6PEY2	TUBA3E	D76N
Q6PEY2	TUBA3E	D76Y
Q6PEY2	TUBA3E	E77K
Q6PEY2	TUBA3E	V78A
Q6PEY2	TUBA3E	V78M
Q6PEY2	TUBA3E	R79H
Q6PEY2	TUBA3E	R79G
Q6PEY2	TUBA3E	R79S
Q6PEY2	TUBA3E	R79C
Q6PEY2	TUBA3E	T80S
Q6PEY2	TUBA3E	T80I
Q6PEY2	TUBA3E	G81R
Q6PEY2	TUBA3E	T82I
Q6PEY2	TUBA3E	R84G
Q6PEY2	TUBA3E	Q85P
Q6PEY2	TUBA3E	F87L
Q6PEY2	TUBA3E	H88P
Q6PEY2	TUBA3E	P89L
Q6PEY2	TUBA3E	L92R
Q6PEY2	TUBA3E	I93N
Q6PEY2	TUBA3E	G95A
Q6PEY2	TUBA3E	G95R
Q6PEY2	TUBA3E	E97D
Q6PEY2	TUBA3E	E97K
Q6PEY2	TUBA3E	D98G
Q6PEY2	TUBA3E	A99T
Q6PEY2	TUBA3E	A100T
Q6PEY2	TUBA3E	S101G
Q6PEY2	TUBA3E	S101N
Q6PEY2	TUBA3E	N102K
Q6PEY2	TUBA3E	A104D
Q6PEY2	TUBA3E	A104S
Q6PEY2	TUBA3E	A104T
Q6PEY2	TUBA3E	A104V
Q6PEY2	TUBA3E	R105G
Q6PEY2	TUBA3E	G106S
Q6PEY2	TUBA3E	G106V
Q6PEY2	TUBA3E	G106R
Q6PEY2	TUBA3E	H107N
Q6PEY2	TUBA3E	Y108N
Q6PEY2	TUBA3E	T109N
Q6PEY2	TUBA3E	T109S
Q6PEY2	TUBA3E	I110N
Q6PEY2	TUBA3E	G111S
Q6PEY2	TUBA3E	G111D
Q6PEY2	TUBA3E	K112R
Q6PEY2	TUBA3E	E113Q
Q6PEY2	TUBA3E	E113G
Q6PEY2	TUBA3E	E113D
Q6PEY2	TUBA3E	I114T
Q6PEY2	TUBA3E	I114F
Q6PEY2	TUBA3E	I114M
Q6PEY2	TUBA3E	I114N
Q6PEY2	TUBA3E	V115G
Q6PEY2	TUBA3E	V115I
Q6PEY2	TUBA3E	D116N
Q6PEY2	TUBA3E	D116H
Q6PEY2	TUBA3E	L117P
Q6PEY2	TUBA3E	V118I
Q6PEY2	TUBA3E	V118L
Q6PEY2	TUBA3E	D120E
Q6PEY2	TUBA3E	R121Q
Q6PEY2	TUBA3E	R121W
Q6PEY2	TUBA3E	R123C
Q6PEY2	TUBA3E	R123P
Q6PEY2	TUBA3E	R123H
Q6PEY2	TUBA3E	R123L
Q6PEY2	TUBA3E	K124T
Q6PEY2	TUBA3E	K124R
Q6PEY2	TUBA3E	A126V
Q6PEY2	TUBA3E	A126T
Q6PEY2	TUBA3E	L128M
Q6PEY2	TUBA3E	T130I
Q6PEY2	TUBA3E	T130A
Q6PEY2	TUBA3E	T130M
Q6PEY2	TUBA3E	L132V
Q6PEY2	TUBA3E	F141S
Q6PEY2	TUBA3E	G142A
Q6PEY2	TUBA3E	G142E
Q6PEY2	TUBA3E	G143S
Q6PEY2	TUBA3E	G143D
Q6PEY2	TUBA3E	G144S
Q6PEY2	TUBA3E	S147P
Q6PEY2	TUBA3E	G148R
Q6PEY2	TUBA3E	F149V
Q6PEY2	TUBA3E	A150P
Q6PEY2	TUBA3E	A150V
Q6PEY2	TUBA3E	A150S
Q6PEY2	TUBA3E	A150T
Q6PEY2	TUBA3E	S151P
Q6PEY2	TUBA3E	S151Y
Q6PEY2	TUBA3E	S151F
Q6PEY2	TUBA3E	L152M
Q6PEY2	TUBA3E	L152V
Q6PEY2	TUBA3E	M154I
Q6PEY2	TUBA3E	M154T
Q6PEY2	TUBA3E	E155G
Q6PEY2	TUBA3E	R156L
Q6PEY2	TUBA3E	R156Q
Q6PEY2	TUBA3E	R156W
Q6PEY2	TUBA3E	R156P
Q6PEY2	TUBA3E	S158L
Q6PEY2	TUBA3E	V159G
Q6PEY2	TUBA3E	Y161F
Q6PEY2	TUBA3E	S162R
Q6PEY2	TUBA3E	S162G
Q6PEY2	TUBA3E	K163N
Q6PEY2	TUBA3E	K163R
Q6PEY2	TUBA3E	S165F
Q6PEY2	TUBA3E	K166T
Q6PEY2	TUBA3E	L167P
Q6PEY2	TUBA3E	I171F
Q6PEY2	TUBA3E	Y172H
Q6PEY2	TUBA3E	P173S
Q6PEY2	TUBA3E	P173T
Q6PEY2	TUBA3E	A174D
Q6PEY2	TUBA3E	A174G
Q6PEY2	TUBA3E	A174T
Q6PEY2	TUBA3E	V177I
Q6PEY2	TUBA3E	S178C
Q6PEY2	TUBA3E	T179I
Q6PEY2	TUBA3E	V181L
Q6PEY2	TUBA3E	V181M
Q6PEY2	TUBA3E	V182A
Q6PEY2	TUBA3E	V182G
Q6PEY2	TUBA3E	V182M
Q6PEY2	TUBA3E	E183K
Q6PEY2	TUBA3E	P184H
Q6PEY2	TUBA3E	P184A
Q6PEY2	TUBA3E	Y185S
Q6PEY2	TUBA3E	Y185C
Q6PEY2	TUBA3E	N186D
Q6PEY2	TUBA3E	N186S
Q6PEY2	TUBA3E	N186T
Q6PEY2	TUBA3E	I188T
Q6PEY2	TUBA3E	I188V
Q6PEY2	TUBA3E	L189V
Q6PEY2	TUBA3E	T190I
Q6PEY2	TUBA3E	T190N
Q6PEY2	TUBA3E	H192R
Q6PEY2	TUBA3E	T193M
Q6PEY2	TUBA3E	L195P
Q6PEY2	TUBA3E	H197R
Q6PEY2	TUBA3E	C200R
Q6PEY2	TUBA3E	A201T
Q6PEY2	TUBA3E	A201D
Q6PEY2	TUBA3E	M203V
Q6PEY2	TUBA3E	M203T
Q6PEY2	TUBA3E	D205V
Q6PEY2	TUBA3E	D205N
Q6PEY2	TUBA3E	D205A
Q6PEY2	TUBA3E	N206S
Q6PEY2	TUBA3E	Y210C
Q6PEY2	TUBA3E	D211N
Q6PEY2	TUBA3E	I212T
Q6PEY2	TUBA3E	I212V
Q6PEY2	TUBA3E	C213Y
Q6PEY2	TUBA3E	C213R
Q6PEY2	TUBA3E	R214W
Q6PEY2	TUBA3E	R214P
Q6PEY2	TUBA3E	R214Q
Q6PEY2	TUBA3E	R214L
Q6PEY2	TUBA3E	R215C
Q6PEY2	TUBA3E	R215H
Q6PEY2	TUBA3E	N216S
Q6PEY2	TUBA3E	N216I
Q6PEY2	TUBA3E	L217M
Q6PEY2	TUBA3E	I219T
Q6PEY2	TUBA3E	R221S
Q6PEY2	TUBA3E	R221C
Q6PEY2	TUBA3E	R221H
Q6PEY2	TUBA3E	T223K
Q6PEY2	TUBA3E	T223M
Q6PEY2	TUBA3E	Y224C
Q6PEY2	TUBA3E	T225I
Q6PEY2	TUBA3E	N226S
Q6PEY2	TUBA3E	N226H
Q6PEY2	TUBA3E	N228S
Q6PEY2	TUBA3E	R229H
Q6PEY2	TUBA3E	R229C
Q6PEY2	TUBA3E	L230P
Q6PEY2	TUBA3E	I231M
Q6PEY2	TUBA3E	I231V
Q6PEY2	TUBA3E	I231T
Q6PEY2	TUBA3E	Q233L
Q6PEY2	TUBA3E	V235M
Q6PEY2	TUBA3E	S236P
Q6PEY2	TUBA3E	I238L
Q6PEY2	TUBA3E	I238T
Q6PEY2	TUBA3E	T239R
Q6PEY2	TUBA3E	T239I
Q6PEY2	TUBA3E	T239M
Q6PEY2	TUBA3E	T239A
Q6PEY2	TUBA3E	L242P
Q6PEY2	TUBA3E	R243Q
Q6PEY2	TUBA3E	F244L
Q6PEY2	TUBA3E	D245N
Q6PEY2	TUBA3E	G246E
Q6PEY2	TUBA3E	G246R
Q6PEY2	TUBA3E	G246V
Q6PEY2	TUBA3E	L248P
Q6PEY2	TUBA3E	N249D
Q6PEY2	TUBA3E	V250M
Q6PEY2	TUBA3E	D251E
Q6PEY2	TUBA3E	L252F
Q6PEY2	TUBA3E	T253M
Q6PEY2	TUBA3E	E254K
Q6PEY2	TUBA3E	Q256E
Q6PEY2	TUBA3E	T257I
Q6PEY2	TUBA3E	T257A
Q6PEY2	TUBA3E	V260M
Q6PEY2	TUBA3E	V260L
Q6PEY2	TUBA3E	P261Q
Q6PEY2	TUBA3E	P261R
Q6PEY2	TUBA3E	P261L
Q6PEY2	TUBA3E	P263L
Q6PEY2	TUBA3E	P263H
Q6PEY2	TUBA3E	P263S
Q6PEY2	TUBA3E	R264G
Q6PEY2	TUBA3E	R264H
Q6PEY2	TUBA3E	R264C
Q6PEY2	TUBA3E	H266Q
Q6PEY2	TUBA3E	F267V
Q6PEY2	TUBA3E	F267I
Q6PEY2	TUBA3E	F267S
Q6PEY2	TUBA3E	F267L
Q6PEY2	TUBA3E	P268S
Q6PEY2	TUBA3E	L269P
Q6PEY2	TUBA3E	A270V
Q6PEY2	TUBA3E	Y272C
Q6PEY2	TUBA3E	A273T
Q6PEY2	TUBA3E	A273G
Q6PEY2	TUBA3E	A273V
Q6PEY2	TUBA3E	P274L
Q6PEY2	TUBA3E	P274S
Q6PEY2	TUBA3E	P274R
Q6PEY2	TUBA3E	V275L
Q6PEY2	TUBA3E	I276V
Q6PEY2	TUBA3E	S277L
Q6PEY2	TUBA3E	E279G
Q6PEY2	TUBA3E	E279K
Q6PEY2	TUBA3E	E279V
Q6PEY2	TUBA3E	S287T
Q6PEY2	TUBA3E	S287F
Q6PEY2	TUBA3E	V288M
Q6PEY2	TUBA3E	E290K
Q6PEY2	TUBA3E	I291T
Q6PEY2	TUBA3E	T292N
Q6PEY2	TUBA3E	T292A
Q6PEY2	TUBA3E	N293K
Q6PEY2	TUBA3E	N293S
Q6PEY2	TUBA3E	F296S
Q6PEY2	TUBA3E	E297K
Q6PEY2	TUBA3E	A299T
Q6PEY2	TUBA3E	A299V
Q6PEY2	TUBA3E	A299G
Q6PEY2	TUBA3E	N300S
Q6PEY2	TUBA3E	Q301H
Q6PEY2	TUBA3E	M302V
Q6PEY2	TUBA3E	M302I
Q6PEY2	TUBA3E	K304E
Q6PEY2	TUBA3E	C305Y
Q6PEY2	TUBA3E	C305R
Q6PEY2	TUBA3E	C305G
Q6PEY2	TUBA3E	D306E
Q6PEY2	TUBA3E	D306H
Q6PEY2	TUBA3E	D306N
Q6PEY2	TUBA3E	P307T
Q6PEY2	TUBA3E	P307R
Q6PEY2	TUBA3E	R308H
Q6PEY2	TUBA3E	R308C
Q6PEY2	TUBA3E	R308S
Q6PEY2	TUBA3E	H309N
Q6PEY2	TUBA3E	H309Q
Q6PEY2	TUBA3E	G310S
Q6PEY2	TUBA3E	G310A
Q6PEY2	TUBA3E	K311M
Q6PEY2	TUBA3E	M313T
Q6PEY2	TUBA3E	M313V
Q6PEY2	TUBA3E	M313L
Q6PEY2	TUBA3E	A314V
Q6PEY2	TUBA3E	C315Y
Q6PEY2	TUBA3E	M317L
Q6PEY2	TUBA3E	M317V
Q6PEY2	TUBA3E	L318W
Q6PEY2	TUBA3E	L318S
Q6PEY2	TUBA3E	Y319H
Q6PEY2	TUBA3E	Y319D
Q6PEY2	TUBA3E	R320W
Q6PEY2	TUBA3E	R320S
Q6PEY2	TUBA3E	D322E
Q6PEY2	TUBA3E	D322H
Q6PEY2	TUBA3E	D322Y
Q6PEY2	TUBA3E	V323A
Q6PEY2	TUBA3E	V323M
Q6PEY2	TUBA3E	V324I
Q6PEY2	TUBA3E	P325S
Q6PEY2	TUBA3E	V328I
Q6PEY2	TUBA3E	V328L
Q6PEY2	TUBA3E	V328F
Q6PEY2	TUBA3E	N329S
Q6PEY2	TUBA3E	N329I
Q6PEY2	TUBA3E	A330T
Q6PEY2	TUBA3E	A330V
Q6PEY2	TUBA3E	I332T
Q6PEY2	TUBA3E	A333V
Q6PEY2	TUBA3E	A333T
Q6PEY2	TUBA3E	T334A
Q6PEY2	TUBA3E	T334I
Q6PEY2	TUBA3E	I335T
Q6PEY2	TUBA3E	I335V
Q6PEY2	TUBA3E	K336N
Q6PEY2	TUBA3E	K336E
Q6PEY2	TUBA3E	R339H
Q6PEY2	TUBA3E	R339C
Q6PEY2	TUBA3E	T340I
Q6PEY2	TUBA3E	T340S
Q6PEY2	TUBA3E	T340A
Q6PEY2	TUBA3E	I341S
Q6PEY2	TUBA3E	I341L
Q6PEY2	TUBA3E	I341T
Q6PEY2	TUBA3E	Q342P
Q6PEY2	TUBA3E	Q342H
Q6PEY2	TUBA3E	Q342R
Q6PEY2	TUBA3E	D345N
Q6PEY2	TUBA3E	W346R
Q6PEY2	TUBA3E	W346C
Q6PEY2	TUBA3E	W346L
Q6PEY2	TUBA3E	C347F
Q6PEY2	TUBA3E	P348Q
Q6PEY2	TUBA3E	P348L
Q6PEY2	TUBA3E	P348S
Q6PEY2	TUBA3E	T349I
Q6PEY2	TUBA3E	F351L
Q6PEY2	TUBA3E	K352N
Q6PEY2	TUBA3E	V353G
Q6PEY2	TUBA3E	Y357N
Q6PEY2	TUBA3E	Y357C
Q6PEY2	TUBA3E	Q358R
Q6PEY2	TUBA3E	Q358H
Q6PEY2	TUBA3E	P359S
Q6PEY2	TUBA3E	P359A
Q6PEY2	TUBA3E	P360A
Q6PEY2	TUBA3E	T361M
Q6PEY2	TUBA3E	T361A
Q6PEY2	TUBA3E	T361P
Q6PEY2	TUBA3E	V362A
Q6PEY2	TUBA3E	V362M
Q6PEY2	TUBA3E	G365V
Q6PEY2	TUBA3E	G365R
Q6PEY2	TUBA3E	G366E
Q6PEY2	TUBA3E	G366R
Q6PEY2	TUBA3E	D367E
Q6PEY2	TUBA3E	D367N
Q6PEY2	TUBA3E	D367Y
Q6PEY2	TUBA3E	L368R
Q6PEY2	TUBA3E	L368P
Q6PEY2	TUBA3E	A369V
Q6PEY2	TUBA3E	V371A
Q6PEY2	TUBA3E	V371M
Q6PEY2	TUBA3E	Q372R
Q6PEY2	TUBA3E	Q372H
Q6PEY2	TUBA3E	R373W
Q6PEY2	TUBA3E	R373Q
Q6PEY2	TUBA3E	R373L
Q6PEY2	TUBA3E	A374T
Q6PEY2	TUBA3E	A374S
Q6PEY2	TUBA3E	A374V
Q6PEY2	TUBA3E	V375M
Q6PEY2	TUBA3E	C376W
Q6PEY2	TUBA3E	C376S
Q6PEY2	TUBA3E	C376R
Q6PEY2	TUBA3E	M377V
Q6PEY2	TUBA3E	M377K
Q6PEY2	TUBA3E	T381I
Q6PEY2	TUBA3E	T382M
Q6PEY2	TUBA3E	T382R
Q6PEY2	TUBA3E	A383T
Q6PEY2	TUBA3E	I384V
Q6PEY2	TUBA3E	I384T
Q6PEY2	TUBA3E	A385G
Q6PEY2	TUBA3E	A385E
Q6PEY2	TUBA3E	A385V
Q6PEY2	TUBA3E	E386V
Q6PEY2	TUBA3E	W388R
Q6PEY2	TUBA3E	A389V
Q6PEY2	TUBA3E	A389T
Q6PEY2	TUBA3E	R390C
Q6PEY2	TUBA3E	R390S
Q6PEY2	TUBA3E	R390G
Q6PEY2	TUBA3E	R390H
Q6PEY2	TUBA3E	L391R
Q6PEY2	TUBA3E	V392D
Q6PEY2	TUBA3E	H393Y
Q6PEY2	TUBA3E	H393R
Q6PEY2	TUBA3E	H393P
Q6PEY2	TUBA3E	K394M
Q6PEY2	TUBA3E	F395V
Q6PEY2	TUBA3E	F395S
Q6PEY2	TUBA3E	D396H
Q6PEY2	TUBA3E	D396E
Q6PEY2	TUBA3E	D396N
Q6PEY2	TUBA3E	L397F
Q6PEY2	TUBA3E	M398V
Q6PEY2	TUBA3E	M398K
Q6PEY2	TUBA3E	M398T
Q6PEY2	TUBA3E	A400T
Q6PEY2	TUBA3E	W402R
Q6PEY2	TUBA3E	A403V
Q6PEY2	TUBA3E	F404I
Q6PEY2	TUBA3E	V405M
Q6PEY2	TUBA3E	H406R
Q6PEY2	TUBA3E	W407C
Q6PEY2	TUBA3E	W407R
Q6PEY2	TUBA3E	V409L
Q6PEY2	TUBA3E	V409M
Q6PEY2	TUBA3E	G410D
Q6PEY2	TUBA3E	G410S
Q6PEY2	TUBA3E	E411K
Q6PEY2	TUBA3E	E415K
Q6PEY2	TUBA3E	G416R
Q6PEY2	TUBA3E	G416A
Q6PEY2	TUBA3E	E417G
Q6PEY2	TUBA3E	F418L
Q6PEY2	TUBA3E	F418V
Q6PEY2	TUBA3E	S419T
Q6PEY2	TUBA3E	A421V
Q6PEY2	TUBA3E	A421T
Q6PEY2	TUBA3E	R422S
Q6PEY2	TUBA3E	R422L
Q6PEY2	TUBA3E	R422C
Q6PEY2	TUBA3E	R422H
Q6PEY2	TUBA3E	E423Q
Q6PEY2	TUBA3E	E423K
Q6PEY2	TUBA3E	D424H
Q6PEY2	TUBA3E	L425V
Q6PEY2	TUBA3E	A426E
Q6PEY2	TUBA3E	A426T
Q6PEY2	TUBA3E	A427P
Q6PEY2	TUBA3E	L428V
Q6PEY2	TUBA3E	E429G
Q6PEY2	TUBA3E	K430E
Q6PEY2	TUBA3E	D431A
Q6PEY2	TUBA3E	D431G
Q6PEY2	TUBA3E	E434D
Q6PEY2	TUBA3E	V435M
Q6PEY2	TUBA3E	V437M
Q6PEY2	TUBA3E	V437L
Q6PEY2	TUBA3E	S439C
Q6PEY2	TUBA3E	S439A
Q6PEY2	TUBA3E	V440I
Q6PEY2	TUBA3E	V440M
Q6PEY2	TUBA3E	E441G
Q6PEY2	TUBA3E	E441K
Q6PEY2	TUBA3E	A442V
Q6PEY2	TUBA3E	A442G
Q6PEY2	TUBA3E	E443K
Q6PEY2	TUBA3E	A444S
Q6PEY2	TUBA3E	G447V
Q6PEY2	TUBA3E	G447S
Q6PEY2	TUBA3E	G447D
Q6PEY2	TUBA3E	G447E
Q6PEY2	TUBA3E	E448K
Q6PEY2	TUBA3E	A449T
Q6PEY2	TUBA3E	A449E
P68366	TUBA4A	R2L
P68366	TUBA4A	R2H
P68366	TUBA4A	R2C
P68366	TUBA4A	E3D
P68366	TUBA4A	I5T
P68366	TUBA4A	I5M
P68366	TUBA4A	V7F
P68366	TUBA4A	H8L
P68366	TUBA4A	V9A
P68366	TUBA4A	G10A
P68366	TUBA4A	G17S
P68366	TUBA4A	N18S
P68366	TUBA4A	A19T
P68366	TUBA4A	W21R
P68366	TUBA4A	C25W
P68366	TUBA4A	C25Y
P68366	TUBA4A	H28Q
P68366	TUBA4A	G29C
P68366	TUBA4A	G29S
P68366	TUBA4A	Q31H
P68366	TUBA4A	P32S
P68366	TUBA4A	D33N
P68366	TUBA4A	G34R
P68366	TUBA4A	Q35R
[truncated: 2,113 more rows]

## Sheet: References
1	Romaniello R, Arrigoni F, Panzeri E, Poretti A, Micalizzi A, Citterio A, et al. Tubulin-related cerebellar dysplasia: definition of a distinct pattern of cerebellar malformation (vol 27, pg 5080, 2017). Eur Radiol. 2017;27(12):5093
2	Gardner JF, Cushion TD, Niotakis G, Olson HE, Grant PE, Scott RH, et al. Clinical and Functional Characterization of the Recurrent TUBA1A p.(Arg2His) Mutation. Brain Sci. 2018;8(8).
3	Hebebrand M, Huffmeier U, Trollmann R, Hehr U, Uebe S, Ekici AB, et al. The mutational and phenotypic spectrum of TUBA1A-associated tubulinopathy. Orphanet J Rare Dis. 2019;14
4	Boissel S, Fallet-Bianco C, Chitayat D, Kremer V, Nassif C, Rypens F, et al. Genomic study of severe fetal anomalies and discovery of GREB1L mutations in renal agenesis. Genet Med. 2018;20(7):745-53
5	Bahi-Buisson N, Poirier K, Fourniol F, Saillour Y, Valence S, Lebrun N, et al. The wide spectrum of tubulinopathies: what are the key features for the diagnosis? Brain. 2014;137:1676-700
6	Fallet-Bianco C, Laquerriere A, Poirier K, Razavi F, Guimiot F, Dias P, et al. Mutations in tubulin genes are frequent causes of various foetal malformations of cortical development including microlissencephaly. Acta Neuropathol Com. 2014;2
7	Sato T, et al. A case of tubulinopathy presenting with porencephaly caused by a novel missense mutation in the TUBA1A gene. Brain 2018 40:819
8	Hikita N et al. A case of TUBA1A mutation presenting with lissencephaly and Hirschsprung disease. Brain and Development 2014 36:159
9	Alazami AM, Patel N, Shamseldin HE, Anazi S, Al-Dosari MS, Alzahrani F, et al. Accelerating Novel Candidate Gene Discovery in Neurogenetic Disorders via Whole-Exome Sequencing of Prescreened Multiplex Consanguineous Families. Cell Rep. 2015;10(2):148-61
10	Smith BN, Ticozzi N, Fallini C, Gkazi AS, Topp S, Kenna KP, et al. Exome-wide Rare Variant Analysis Identifies TUBA4A Mutations Associated with Familial ALS. Neuron. 2014;84(2):324-31.
11	Kunishima S, Kobayashi R, Itoh TJ, Hamaguchi M, Saito H. Mutation of the beta 1-tubulin gene associated with congenital macrothrombocytopenia affecting microtubule assembly. Blood. 2009;113(2):458-61.
12	Stoupa A, Adam F, Kariyawasam D, Strassel C, Gawade S, Szinnai G, et al. TUBB1 mutations cause thyroid dysgenesis associated with abnormal platelet physiology. Embo Mol Med. 2018;10(12).
13	Kunishima S, Nishimura S, Suzuki H, Imaizumi M, Saito H. TUBB1 mutation disrupting microtubule assembly impairs proplatelet formation and results in congenital macrothrombocytopenia. Eur J Haematol. 2014;92(4):276-82
14	Burley K, Westbury SK, Mumford AD. TUBB1 variants and human platelet traits. Platelets. 2018;29(2):209-11.
15	Cushion TD, Dobyns WB, Mullins JGL, Stoodley N, Chung SK, Fry AE, et al. Overlapping cortical malformations and mutations in TUBB2B and TUBA1A. Brain. 2013;136:536-48
16	Sferra A, Fattori F, Rizza T, Flex E, Bellacchio E, Bruselles A, et al. Defective kinesin binding of TUBB2A causes progressive spastic ataxia syndrome resembling sacsinopathy. Hum Mol Genet. 2018;27(11):1892-904
17	Oegema R, Cushion TD, Phelps IG, Chung SK, Dempsey JC, Collins S, et al. Recognizable cerebellar dysplasia associated with mutations in multiple tubulin genes. Hum Mol Genet. 2015;24(18):5313-25
18	Guerrini R, Mei D, Cordelli DM, Pucatti D, Franzoni E, Parrini E. Symmetric polymicrogyria and pachygyria associated with TUBB2B gene mutations. Eur J Hum Genet. 2012;20(9):995-8.
19	Jaglin XH, Poirier K, Saillour Y, Buhler E, Tian G, Bahi-Buisson N, et al. Mutations in the beta-tubulin gene TUBB2B result in asymmetrical polymicrogyria. Nat Genet. 2009;41(6):746-52.
20	Amrom D, Tanyalcin I, Verhelst H, Deconinck N, Brouhard GJ, Decarie JC, et al. Polymicrogyria with dysmorphic basal ganglia? Think tubulin! Clin Genet. 2014;85(2):178-83.
21	Cederquist GY, Luchniak A, Tischfield MA, Peeva M, Song Y, Menezes MP, et al. An inherited TUBB2B mutation alters a kinesin-binding site and causes polymicrogyria, CFEOM and axon dysinnervation. Hum Mol Genet. 2012;21(26):5484-99.
22	Whitman M et al. Two unique TUBB3 mutations cause both CFEOM3 and malformations of cortical development. Am J Hum Geent 2016 170:297
23	Romaniello R, Zucca C, Arrigoni F, Bonanni P, Panzeri E, Bassi MT, et al. Epilepsy in Tubulinopathy: Personal Series and Literature Review. Cells. 2019;8(7).
24	Minoura I, Takazaki H, Ayukawa R, Saruta C, Hachikubo Y, Uchimura S, et al. Reversal of axonal growth defects in an extraocular fibrosis model by engineering the kinesin-microtubule interface. Nat Commun. 2016;7.
25	MacKinnon S, Oystreck DT, Andrews C, Chan WM, Hunter DG, Engle EC. Diagnostic Distinctions and Genetic Analysis of Patients Diagnosed with Moebius Syndrome. Ophthalmology. 2014;121(7):1461-8.
26	Tischfield MA, Baris HN, Wu C, Rudolph G, Van Maldergem L, He W, et al. Human TUBB3 Mutations Perturb Microtubule Dynamics, Kinesin Interactions, and Axon Guidance. Cell. 2010;140(1):74-87.
27	Lohmann K, Wilcox RA, Winkler S, Ramirez A, Rakovic A, Park JS, et al. Whispering dysphonia (DYT4 dystonia) is caused by a mutation in the TUBB4 gene. Ann Neurol. 2013;73(4):537-45.
28	Hamilton EM, Polder E, Vanderver A, Naidu S, Schiffmann R, Fisher K, et al. Hypomyelination with atrophy of the basal ganglia and cerebellum: further delineation of the phenotype and genotype-phenotype correlation. Brain. 2014;137:1921-30
29	Lu Y, Ondo Y, Shimojima K, Osaka H, Yamamoto T. A novel TUBB4A mutation G96R identified in a patient with hypomyelinating leukodystrophy onset beyond adolescence. Hum Genome Var. 2017;4:17035.
30	Purnell SM, Bleyl SB, Bonkowsky JL. Clinical exome sequencing identifies a novel TUBB4A mutation in a child with static hypomyelinating leukodystrophy. Pediatr Neurol. 2014;50(6):608-11.
31	Tonduti et al. TUBB4A-related hypomyelinating leukodystrophy: New insights from a series of 12 patients. European Journal of Paediatric Neurology. 2016 20:323
32	Arai-Ichinoi N, Uematsu M, Sato R, Suzuki T, Kudo H, Kikuchi A, et al. Genetic heterogeneity in 26 infants with a hypomyelinating leukodystrophy. Hum Genet. 2016;135(1):89-98.
33	Simons C, Wolf NI, McNeil N, Caldovic L, Devaney JM, Takanohashi A, et al. A de novo mutation in the beta-tubulin gene TUBB4A results in the leukoencephalopathy hypomyelination with atrophy of the basal ganglia and cerebellum. Am J Hum Genet. 2013;92(5):767-73.
34	Miyatake S, Osaka H, Shiina M, Sasaki M, Takanashi J, Haginoya K, et al. Expanding the phenotypic spectrum of TUBB4A-associated hypomyelinating leukoencephalopathies. Neurology. 2014;82(24):2230-7.
35	Isakov O, Lev D, Blumkin L, Celniker G, Leshinsky-Silver E, Shomron N. Crowdfunding Effort Identifies the Causative Mutation in a Patient with Nystagmus, Microcephaly, Dystonia and Hypomyelination. J Genet Genomics. 2015;42(2):79-81.
36	Vanderver A, Simons C, Helman G, Crawford J, Wolf NI, Bernard G, et al. Whole Exome Sequencing in Patients with White Matter Abnormalities. Ann Neurol. 2016;79(6):1031-7.
37	Kancheva D, Chamova T, Guergueltcheva V, Mitev V, Azmanov DN, Kalaydjieva L, et al. Mosaic dominant TUBB4A mutation in an inbred family with complicated hereditary spastic paraplegia. Movement Disord. 2015;30(6):854-8.
38	Chu et al. A novel acetylation of β-tubulin by San modulates microtubule polymerization via down-regulating tubulin incorporation. Mol Biol Cell. 2001 22:448-56
39	Curiel J, Bey GR, Takanohashi A, Bugiani M, Fu XQ, Wolf NI, et al. TUBB4A mutations result in specific neuronal and oligodendrocytic defects that closely match clinically distinct phenotypes. Hum Mol Genet. 2017;26(22):4506-18.
40	Ferreira C, Poretti A, Cohen J, Hamosh A, Naidu S. Novel TUBB4A mutations and expansion of the neuroimaging phenotype of hypomyelination with atrophy of the basal ganglia and cerebellum (H-ABC). Am J Med Genet A. 2014;164(7):1802-7.
41	Hersheson J, Mencacci NE, Davis M, MacDonald N, Trabzuni D, Ryten M, et al. Mutations in the autoregulatory domain of beta-tubulin 4a cause hereditary dystonia. Ann Neurol. 2013;73(4):546-53.
42	Pizzino A, Pierson TM, Guo Y, Helman G, Fortini S, Guerrero K, et al. TUBB4A de novo mutations cause isolated hypomyelination. Neurology. 2014;83(10):898-902.
43	Erro R, Hersheson J, Ganos C, Mencacci NE, Stamelou M, Batla A, et al. H-ABC syndrome and DYT4: Variable expressivity or pleiotropy of TUBB4 mutations? Movement Disord. 2015;30(6):828-33.
44	Sagnelli A, Magri S, Farina L, Chiapparini L, Marotta G, Tonduti D, et al. Early-onset progressive spastic paraplegia caused by a novel TUBB4A mutation: brain MRI and FDG-PET findings. J Neurol. 2016;263(3):591-3.
45	Pyle A, Smertenko T, Bargiela D, Griffin H, Duff J, Appleton M, et al. Exome sequencing in undiagnosed inherited and sporadic ataxias. Brain. 2015;138:276-83.
46	Carvalho D, Santos S, Martins B, Marques FP. TUBB4A novel mutation reinforces the genotype-phenotype correlation of hypomyelination with atrophy of the basal ganglia and cerebellum. Brain. 2015;138.
47	Blumkin L, Halevy A, Ben-Ami-Raichman D, Dahari D, Haviv A, Sarit C, et al. Expansion of the spectrum of TUBB4A-related disorders: a new phenotype associated with a novel mutation in the TUBB4A gene. Neurogenetics. 2014;15(2):107-13.
48	Luscan R, Mechaussier S, Paul A, Tian GL, Gerard X, Defoort-Dellhemmes S, et al. Mutations in TUBB4B Cause a Distinctive Sensorineural Disease. Am J Hum Genet. 2017;101(6):1006-12.
49	Leonard NJ. A second patient with MCA/MR syndrome with multiple circumferential skin creases. Am J Med Genet. 2002;112(1):91-4.
50	Bowling KM, Thompson ML, Amaral MD, Finnila CR, Hiatt SM, Engel KL, et al. Genomic diagnosis for children with intellectual disability and/or developmental delay. Genome Med. 2017;9.
51	Ulucan H, Koparir E, Koparir A, Karaca E, Emre R, Gezdirici A, et al. Circumferential skin folds and multiple anomalies: confirmation of a distinct autosomal recessive Michelin tire baby syndrome. Clin Dysmorphol. 2013;22(2):87-90.
52	Wiszniewski W, Gawlinski P, Gambin T, Bekiesinska-Figatowska M, Obersztyn E, Antczak-Marach D, et al. Comprehensive genomic analysis of patients with disorders of cerebral cortical development. Eur J Hum Genet. 2018;26(8):1121-31.
53	Breuss M, Heng JIT, Poirier K, Tian GL, Jaglin XH, Qu ZD, et al. Mutations in the beta-Tubulin Gene TUBB5 Cause Microcephaly with Structural Brain Abnormalities. Cell Rep. 2012;2(6):1554-62.
54	Feng RZ, Yan Z, Li B, Yu M, Sang Q, Tian GL, et al. Mutations in TUBB8 cause a multiplicity of phenotypes in human oocytes and early embryos. J Med Genet. 2016;53(10):662-71.
55	Huang LL, Tong XH, Luo LH, Zheng SX, Jin RT, Fu YY, et al. Mutation analysis of the TUBB8 gene in nine infertile women with oocyte maturation arrest. Reprod Biomed Online. 2017;35(3):305-10.
56	Chen BB, Li B, Li D, Yan Z, Mao XY, Xu Y, et al. Novel mutations and structural deletions in TUBB8: expanding mutational and phenotypic spectrum of patients with arrest in oocyte maturation, fertilization or early embryonic development. Hum Reprod. 2017;32(2):457-64.
57	Chen BB, Wang WJ, Peng XD, Jiang HF, Zhang SZ, Li D, et al. The comprehensive mutational and phenotypic spectrum of TUBB8 in female infertility. Eur J Hum Genet. 2019;27(2):300-7.
58	Xiang JJ, Wang W, Qian CF, Xue JY, Wang T, Li HB, et al. Human oocyte maturation arrest caused by a novel missense mutation in TUBB8. J Int Med Res. 2018;46(9):3759-64.
59	Brock S, Stouffs K, Scalais E, D'Hooghe M, Keymolen K, Guerrini R, et al. Tubulinopathies continued: refining the phenotypic spectrum associated with variants in TUBG1. Eur J Hum Genet. 2018;26(8):1132-42
60	Poirier K, Lebrun N, Broix L, Tian G, Saillour Y, Boscheron C, et al. Mutations in TUBG1, DYNC1H1, KIF5C and KIF2A cause malformations of cortical development and microcephaly. Nat Genet. 2013;45(6):639-+.
