# Supplementary material for: Understanding molecular mechanisms and predicting phenotypic effects of pathogenic tubulin mutations
Source: PLoS Comput Biol. 2022 Oct 7;18(10):e1010611. doi: 10.1371/journal.pcbi.1010611 (PMC9581425; doi:10.1371/journal.pcbi.1010611)
Supplement: S4 Table — DeepSequence predictions for every possible missense mutation for all tubulin isotypes considered in this study. (CSV) [file pcbi.1010611.s005.csv]

Isotype	variant	Raw DS Score
TUBa1A	M1A	-7.892661316
TUBa1A	M1C	-8.076046387
TUBa1A	M1D	-8.040262024
TUBa1A	M1E	-8.21114769
TUBa1A	M1F	-8.086187851
TUBa1A	M1G	-7.965726288
TUBa1A	M1H	-8.382192459
TUBa1A	M1I	-7.921793213
TUBa1A	M1K	-8.563389969
TUBa1A	M1L	-8.36521376
TUBa1A	M1N	-8.093838364
TUBa1A	M1P	-8.141576981
TUBa1A	M1Q	-7.824092865
TUBa1A	M1R	-8.024921722
TUBa1A	M1S	-8.127995407
TUBa1A	M1T	-7.826848923
TUBa1A	M1V	-8.595748657
TUBa1A	M1W	-7.856378799
TUBa1A	M1Y	-8.143151962
TUBa1A	R2A	-11.61534201
TUBa1A	R2C	-10.59613062
TUBa1A	R2D	-12.52130836
TUBa1A	R2E	-11.15234181
TUBa1A	R2F	-13.26776634
TUBa1A	R2G	-9.741814499
TUBa1A	R2H	-5.951999924
TUBa1A	R2I	-14.01418469
TUBa1A	R2K	-5.54920311
TUBa1A	R2L	-13.79984811
TUBa1A	R2M	-12.27591516
TUBa1A	R2N	-8.822463593
TUBa1A	R2P	-7.825117416
TUBa1A	R2Q	-5.977100525
TUBa1A	R2S	-9.558393326
TUBa1A	R2T	-11.69066428
TUBa1A	R2V	-14.16398859
TUBa1A	R2W	-12.28683818
TUBa1A	R2Y	-12.07974956
TUBa1A	E3A	-9.486023514
TUBa1A	E3C	-9.85566745
TUBa1A	E3D	-5.115229111
TUBa1A	E3F	-10.53767656
TUBa1A	E3G	-5.90923703
TUBa1A	E3H	-8.310370468
TUBa1A	E3I	-11.0812363
TUBa1A	E3K	-6.878703018
TUBa1A	E3L	-10.91778329
TUBa1A	E3M	-10.25995836
TUBa1A	E3N	-6.999826157
TUBa1A	E3P	-9.313288284
TUBa1A	E3Q	-4.472361252
TUBa1A	E3R	-9.136938812
TUBa1A	E3S	-6.453629272
TUBa1A	E3T	-9.900711914
TUBa1A	E3V	-10.65566025
TUBa1A	E3W	-9.688843491
TUBa1A	E3Y	-9.855684677
TUBa1A	C4A	-6.296316666
TUBa1A	C4D	-13.15795387
TUBa1A	C4E	-13.15582243
TUBa1A	C4F	-11.0448197
TUBa1A	C4G	-10.21005205
TUBa1A	C4H	-9.19470462
TUBa1A	C4I	-6.046105515
TUBa1A	C4K	-12.46702707
TUBa1A	C4L	-9.779502197
TUBa1A	C4M	-11.68005516
TUBa1A	C4N	-9.458950912
TUBa1A	C4P	-11.27410045
TUBa1A	C4Q	-11.71926469
TUBa1A	C4R	-10.43142247
TUBa1A	C4S	-5.604626877
TUBa1A	C4T	-5.94724234
TUBa1A	C4V	-5.072329086
TUBa1A	C4W	-12.15076241
TUBa1A	C4Y	-11.41398097
TUBa1A	I5A	-8.710473099
TUBa1A	I5C	-6.284148697
TUBa1A	I5D	-10.66811545
TUBa1A	I5E	-10.3613598
TUBa1A	I5F	-6.54357579
TUBa1A	I5G	-9.591573929
TUBa1A	I5H	-11.17850063
TUBa1A	I5K	-10.5492341
TUBa1A	I5L	-1.740872849
TUBa1A	I5M	-4.67426886
TUBa1A	I5N	-9.231549545
TUBa1A	I5P	-9.481176804
TUBa1A	I5Q	-10.28574773
TUBa1A	I5R	-10.79170634
TUBa1A	I5S	-9.817992203
TUBa1A	I5T	-7.337238098
TUBa1A	I5V	-0.749354813
TUBa1A	I5W	-9.830552597
TUBa1A	I5Y	-8.435020264
TUBa1A	S6A	-6.429445557
TUBa1A	S6C	-6.395277008
TUBa1A	S6D	-12.30150511
TUBa1A	S6E	-12.59194147
TUBa1A	S6F	-10.39952654
TUBa1A	S6G	-7.779773972
TUBa1A	S6H	-7.295927475
TUBa1A	S6I	-12.24579836
TUBa1A	S6K	-13.57896463
TUBa1A	S6L	-11.78563718
TUBa1A	S6M	-13.0909108
TUBa1A	S6N	-5.572197876
TUBa1A	S6P	-10.3709455
TUBa1A	S6Q	-9.761788895
TUBa1A	S6R	-12.67584262
TUBa1A	S6T	-5.727436569
TUBa1A	S6V	-11.92313551
TUBa1A	S6W	-11.89202309
TUBa1A	S6Y	-11.45822569
TUBa1A	I7A	-9.205246414
TUBa1A	I7C	-7.418988434
TUBa1A	I7D	-11.60653926
TUBa1A	I7E	-11.70506743
TUBa1A	I7F	-7.100267593
TUBa1A	I7G	-10.55135889
TUBa1A	I7H	-12.05578484
TUBa1A	I7K	-11.45697142
TUBa1A	I7L	-0.015545044
TUBa1A	I7M	-3.979841461
TUBa1A	I7N	-11.31440546
TUBa1A	I7P	-9.704665482
TUBa1A	I7Q	-11.37861839
TUBa1A	I7R	-11.30731343
TUBa1A	I7S	-10.17765074
TUBa1A	I7T	-8.206603745
TUBa1A	I7V	-1.622680603
TUBa1A	I7W	-11.24454047
TUBa1A	I7Y	-11.34000963
TUBa1A	H8A	-6.873247162
TUBa1A	H8C	-6.209273437
TUBa1A	H8D	-7.268915863
TUBa1A	H8E	-6.406055603
TUBa1A	H8F	-4.9935186
TUBa1A	H8G	-6.48579306
TUBa1A	H8I	-10.27358284
TUBa1A	H8K	-7.901838516
TUBa1A	H8L	-7.388454803
TUBa1A	H8M	-11.43462277
TUBa1A	H8N	-3.345134338
TUBa1A	H8P	-8.792155746
TUBa1A	H8Q	-4.06792717
TUBa1A	H8R	-6.861411911
TUBa1A	H8S	-4.085601547
TUBa1A	H8T	-8.737765076
TUBa1A	H8V	-10.61904619
TUBa1A	H8W	-9.3992211
TUBa1A	H8Y	-6.328035095
TUBa1A	V9A	-3.258998276
TUBa1A	V9C	-2.918815506
TUBa1A	V9D	-8.495931091
TUBa1A	V9E	-8.682342087
TUBa1A	V9F	-2.735659897
TUBa1A	V9G	-7.554663452
TUBa1A	V9H	-7.979378922
TUBa1A	V9I	0.344252213
TUBa1A	V9K	-8.098905594
TUBa1A	V9L	-1.349020233
TUBa1A	V9M	-4.844842468
TUBa1A	V9N	-6.324547867
TUBa1A	V9P	-7.761534927
TUBa1A	V9Q	-8.147185959
TUBa1A	V9R	-8.285036987
TUBa1A	V9S	-4.818056198
TUBa1A	V9T	-3.430258713
TUBa1A	V9W	-7.565571518
TUBa1A	V9Y	-5.706424606
TUBa1A	G10A	-8.427013031
TUBa1A	G10C	-6.885251907
TUBa1A	G10D	-7.522493378
TUBa1A	G10E	-8.050025162
TUBa1A	G10F	-8.151552933
TUBa1A	G10H	-8.152253845
TUBa1A	G10I	-8.576833145
TUBa1A	G10K	-8.390599731
TUBa1A	G10L	-7.43808165
TUBa1A	G10M	-8.748333786
TUBa1A	G10N	-7.962169724
TUBa1A	G10P	-8.391301819
TUBa1A	G10Q	-7.995179947
TUBa1A	G10R	-8.218554642
TUBa1A	G10S	-5.786993637
TUBa1A	G10T	-7.606766129
TUBa1A	G10V	-7.215029709
TUBa1A	G10W	-8.079734985
TUBa1A	G10Y	-7.997252823
TUBa1A	Q11A	-8.701681305
TUBa1A	Q11C	-10.69755196
TUBa1A	Q11D	-9.921212448
TUBa1A	Q11E	-6.265988464
TUBa1A	Q11F	-12.04705843
TUBa1A	Q11G	-7.149552811
TUBa1A	Q11H	-5.163881104
TUBa1A	Q11I	-11.47202896
TUBa1A	Q11K	-7.600422546
TUBa1A	Q11L	-9.590352692
TUBa1A	Q11M	-10.32759308
TUBa1A	Q11N	-6.908944534
TUBa1A	Q11P	-10.2939872
TUBa1A	Q11R	-7.798681107
TUBa1A	Q11S	-8.402227173
TUBa1A	Q11T	-10.36060791
TUBa1A	Q11V	-11.34399768
TUBa1A	Q11W	-10.31614874
TUBa1A	Q11Y	-10.64138792
TUBa1A	A12C	-3.768520325
TUBa1A	A12D	-12.30002132
TUBa1A	A12E	-12.55032784
TUBa1A	A12F	-7.446036255
TUBa1A	A12G	-4.111116425
TUBa1A	A12H	-12.20411723
TUBa1A	A12I	-11.15012198
TUBa1A	A12K	-13.88321013
TUBa1A	A12L	-11.53978461
TUBa1A	A12M	-10.84290627
TUBa1A	A12N	-10.81248631
TUBa1A	A12P	-9.416596252
TUBa1A	A12Q	-13.50142372
TUBa1A	A12R	-12.69277599
TUBa1A	A12S	-4.376687271
TUBa1A	A12T	-5.364454224
TUBa1A	A12V	-9.088340179
TUBa1A	A12W	-11.99662631
TUBa1A	A12Y	-7.818267899
TUBa1A	G13A	-6.674933746
TUBa1A	G13C	-7.014303192
TUBa1A	G13D	-6.91803302
TUBa1A	G13E	-7.262121323
TUBa1A	G13F	-8.199208466
TUBa1A	G13H	-7.419205597
TUBa1A	G13I	-8.23190715
TUBa1A	G13K	-8.066316086
TUBa1A	G13L	-6.895239838
TUBa1A	G13M	-7.624786514
TUBa1A	G13N	-6.713103088
TUBa1A	G13P	-8.11050386
TUBa1A	G13Q	-7.712341583
TUBa1A	G13R	-7.006847046
TUBa1A	G13S	-7.127511566
TUBa1A	G13T	-8.235314209
TUBa1A	G13V	-7.245326874
TUBa1A	G13W	-8.013653519
TUBa1A	G13Y	-7.891591599
TUBa1A	V14A	-2.498829056
TUBa1A	V14C	-1.589357483
TUBa1A	V14D	-9.508232956
TUBa1A	V14E	-7.929205917
TUBa1A	V14F	-8.214287491
TUBa1A	V14G	-5.439326691
TUBa1A	V14H	-9.666950592
TUBa1A	V14I	-1.628367447
TUBa1A	V14K	-11.03698598
TUBa1A	V14L	-3.309227081
TUBa1A	V14M	-6.01778772
TUBa1A	V14N	-4.617011841
TUBa1A	V14P	-7.219136749
TUBa1A	V14Q	-10.53745293
TUBa1A	V14R	-9.543424271
TUBa1A	V14S	-4.322082062
TUBa1A	V14T	-2.708694351
TUBa1A	V14W	-8.574835922
TUBa1A	V14Y	-9.017679535
TUBa1A	Q15A	-12.67154451
TUBa1A	Q15C	-14.89676042
TUBa1A	Q15D	-12.10189087
TUBa1A	Q15E	-8.985903183
TUBa1A	Q15F	-14.00341266
TUBa1A	Q15G	-12.67807826
TUBa1A	Q15H	-9.3519384
TUBa1A	Q15I	-12.1506795
TUBa1A	Q15K	-9.171665421
TUBa1A	Q15L	-10.0619044
TUBa1A	Q15M	-8.743763702
TUBa1A	Q15N	-10.35261896
TUBa1A	Q15P	-13.97277924
TUBa1A	Q15R	-8.623673401
TUBa1A	Q15S	-12.9776107
TUBa1A	Q15T	-14.28203725
TUBa1A	Q15V	-12.77185777
TUBa1A	Q15W	-12.71802542
TUBa1A	Q15Y	-13.56063599
TUBa1A	I16A	-4.176815323
TUBa1A	I16C	-6.113531876
TUBa1A	I16D	-7.887541275
TUBa1A	I16E	-7.932800339
TUBa1A	I16F	-5.400182755
TUBa1A	I16G	-6.624555206
TUBa1A	I16H	-8.77449733
TUBa1A	I16K	-7.602249191
TUBa1A	I16L	-2.108255768
TUBa1A	I16M	-0.81955748
TUBa1A	I16N	-7.634196762
TUBa1A	I16P	-7.621383316
TUBa1A	I16Q	-7.622525879
TUBa1A	I16R	-7.657255371
TUBa1A	I16S	-5.401758194
TUBa1A	I16T	-3.756353958
TUBa1A	I16V	-1.441158356
TUBa1A	I16W	-7.5655056
TUBa1A	I16Y	-6.847389862
TUBa1A	G17A	-3.29341217
TUBa1A	G17C	-7.034412338
TUBa1A	G17D	-6.851446808
TUBa1A	G17E	-7.735071915
TUBa1A	G17F	-8.297107529
TUBa1A	G17H	-8.143594055
TUBa1A	G17I	-7.446020752
TUBa1A	G17K	-8.433283356
TUBa1A	G17L	-7.916959244
TUBa1A	G17M	-8.611358414
TUBa1A	G17N	-6.809478912
TUBa1A	G17P	-7.85014238
TUBa1A	G17Q	-7.067827698
TUBa1A	G17R	-7.708354767
TUBa1A	G17S	-3.859114609
TUBa1A	G17T	-6.354763443
TUBa1A	G17V	-7.809432541
TUBa1A	G17W	-8.227768784
TUBa1A	G17Y	-7.903453598
TUBa1A	N18A	-5.343779144
TUBa1A	N18C	-8.167536758
TUBa1A	N18D	-4.318801254
TUBa1A	N18E	-4.990427521
TUBa1A	N18F	-9.528510117
TUBa1A	N18G	-6.090820404
TUBa1A	N18H	-5.302014145
TUBa1A	N18I	-9.650291672
TUBa1A	N18K	-5.424095367
TUBa1A	N18L	-9.157032211
TUBa1A	N18M	-8.093395264
TUBa1A	N18P	-9.6007892
TUBa1A	N18Q	-5.878645859
TUBa1A	N18R	-7.000452423
TUBa1A	N18S	-3.243622437
TUBa1A	N18T	-6.188416931
TUBa1A	N18V	-9.577301376
TUBa1A	N18W	-11.90984508
TUBa1A	N18Y	-8.125986618
TUBa1A	A19C	-7.534608978
TUBa1A	A19D	-9.871518921
TUBa1A	A19E	-9.449952103
TUBa1A	A19F	-12.17858107
TUBa1A	A19G	-5.451931564
TUBa1A	A19H	-11.22965755
TUBa1A	A19I	-9.162746689
TUBa1A	A19K	-8.987969223
TUBa1A	A19L	-10.46884752
TUBa1A	A19M	-8.896125793
TUBa1A	A19N	-7.574396179
TUBa1A	A19P	-7.423803268
TUBa1A	A19Q	-9.380621399
TUBa1A	A19R	-9.419570313
TUBa1A	A19S	-2.363834473
TUBa1A	A19T	-4.358282898
TUBa1A	A19V	-7.579211075
TUBa1A	A19W	-12.31112234
TUBa1A	A19Y	-12.22944188
TUBa1A	C20A	-5.276208023
TUBa1A	C20D	-11.53250261
TUBa1A	C20E	-11.04628333
TUBa1A	C20F	-5.886354233
TUBa1A	C20G	-6.896052933
TUBa1A	C20H	-10.00685361
TUBa1A	C20I	-6.650237198
TUBa1A	C20K	-10.96300391
TUBa1A	C20L	-6.907752151
TUBa1A	C20M	-8.815856415
TUBa1A	C20N	-8.233716949
TUBa1A	C20P	-9.907783173
TUBa1A	C20Q	-10.5393033
TUBa1A	C20R	-8.301312897
TUBa1A	C20S	-4.418103714
TUBa1A	C20T	-5.004381607
TUBa1A	C20V	-6.435064285
TUBa1A	C20W	-9.702289078
TUBa1A	C20Y	-7.274646881
TUBa1A	W21A	-9.568948029
TUBa1A	W21C	-6.845900467
TUBa1A	W21D	-9.564414444
TUBa1A	W21E	-10.47670876
TUBa1A	W21F	-7.054119659
TUBa1A	W21G	-9.561501343
TUBa1A	W21H	-8.801021957
TUBa1A	W21I	-8.859298477
TUBa1A	W21K	-9.010386673
TUBa1A	W21L	-7.691606125
TUBa1A	W21M	-10.87314374
TUBa1A	W21N	-10.62420169
TUBa1A	W21P	-9.643511078
TUBa1A	W21Q	-9.361497711
TUBa1A	W21R	-9.92884845
TUBa1A	W21S	-7.372819351
TUBa1A	W21T	-8.619117111
TUBa1A	W21V	-11.07354752
TUBa1A	W21Y	-7.308732437
TUBa1A	E22A	-12.18989969
TUBa1A	E22C	-16.25066962
TUBa1A	E22D	-9.714517776
TUBa1A	E22F	-17.0045761
TUBa1A	E22G	-10.21896545
TUBa1A	E22H	-12.48083536
TUBa1A	E22I	-16.633976
TUBa1A	E22K	-11.24329611
TUBa1A	E22L	-15.57358899
TUBa1A	E22M	-16.79634669
TUBa1A	E22N	-12.51136891
TUBa1A	E22P	-12.19143257
TUBa1A	E22Q	-6.256808197
TUBa1A	E22R	-13.10497046
TUBa1A	E22S	-10.92183598
TUBa1A	E22T	-12.16003624
TUBa1A	E22V	-15.83421335
TUBa1A	E22W	-16.66242871
TUBa1A	E22Y	-15.89402594
TUBa1A	L23A	-11.35155666
TUBa1A	L23C	-12.87290039
TUBa1A	L23D	-13.61556744
TUBa1A	L23E	-12.44982706
TUBa1A	L23F	-9.863620911
TUBa1A	L23G	-14.21705739
TUBa1A	L23H	-10.12745869
TUBa1A	L23I	-6.952594742
TUBa1A	L23K	-13.0844632
TUBa1A	L23M	-6.581969788
TUBa1A	L23N	-13.45386479
TUBa1A	L23P	-11.49169014
TUBa1A	L23Q	-8.896988235
TUBa1A	L23R	-13.03121512
TUBa1A	L23S	-12.2231147
TUBa1A	L23T	-11.13069109
TUBa1A	L23V	-7.61696994
TUBa1A	L23W	-13.18974371
TUBa1A	L23Y	-12.31395538
TUBa1A	Y24A	-8.145654526
TUBa1A	Y24C	-4.612143311
TUBa1A	Y24D	-11.40167389
TUBa1A	Y24E	-11.10212337
TUBa1A	Y24F	-2.976600235
TUBa1A	Y24G	-10.94924339
TUBa1A	Y24H	-5.216295334
TUBa1A	Y24I	-9.081816879
TUBa1A	Y24K	-11.18193542
TUBa1A	Y24L	-6.746279663
TUBa1A	Y24M	-10.56155249
TUBa1A	Y24N	-8.989902679
TUBa1A	Y24P	-11.54291446
TUBa1A	Y24Q	-9.220711853
TUBa1A	Y24R	-10.3601476
TUBa1A	Y24S	-9.38732402
TUBa1A	Y24T	-9.695312256
TUBa1A	Y24V	-10.25487386
TUBa1A	Y24W	-9.127314194
TUBa1A	C25A	-4.288754074
TUBa1A	C25D	-9.903163834
TUBa1A	C25E	-8.521047485
TUBa1A	C25F	-7.395916306
TUBa1A	C25G	-3.966421112
TUBa1A	C25H	-6.489215225
TUBa1A	C25I	-6.384950485
TUBa1A	C25K	-9.843902985
TUBa1A	C25L	-4.665468948
TUBa1A	C25M	-6.849639587
TUBa1A	C25N	-6.682521896
TUBa1A	C25P	-9.581864563
TUBa1A	C25Q	-9.284448196
TUBa1A	C25R	-7.058624146
TUBa1A	C25S	-4.201925858
TUBa1A	C25T	-3.974124405
TUBa1A	C25V	-6.368035172
TUBa1A	C25W	-9.326604523
TUBa1A	C25Y	-6.089079605
TUBa1A	L26A	-7.888525101
TUBa1A	L26C	-9.940838333
TUBa1A	L26D	-9.911934814
TUBa1A	L26E	-8.840772064
TUBa1A	L26F	-6.738713333
TUBa1A	L26G	-10.81273033
TUBa1A	L26H	-6.021885239
TUBa1A	L26I	-5.308178848
TUBa1A	L26K	-5.877255112
TUBa1A	L26M	-5.280858032
TUBa1A	L26N	-9.930050827
TUBa1A	L26P	-11.82213257
TUBa1A	L26Q	-5.175046814
TUBa1A	L26R	-7.99937175
TUBa1A	L26S	-9.113454956
TUBa1A	L26T	-8.883555771
TUBa1A	L26V	-6.591484406
TUBa1A	L26W	-7.010386795
TUBa1A	L26Y	-6.829986069
TUBa1A	E27A	-10.66670831
TUBa1A	E27C	-11.31933997
TUBa1A	E27D	-4.729391693
TUBa1A	E27F	-9.561074081
TUBa1A	E27G	-10.56747319
TUBa1A	E27H	-8.490602325
TUBa1A	E27I	-10.60385603
TUBa1A	E27K	-7.390028976
TUBa1A	E27L	-8.768208466
TUBa1A	E27M	-9.708800598
TUBa1A	E27N	-7.074291122
TUBa1A	E27P	-10.79986278
TUBa1A	E27Q	-8.283733841
TUBa1A	E27R	-8.04781105
TUBa1A	E27S	-8.877971451
TUBa1A	E27T	-11.18256335
TUBa1A	E27V	-11.44926366
TUBa1A	E27W	-11.37830061
TUBa1A	E27Y	-9.714427795
TUBa1A	H28A	-10.1345042
TUBa1A	H28C	-10.24597563
TUBa1A	H28D	-11.014673
TUBa1A	H28E	-9.243297516
TUBa1A	H28F	-10.51761794
TUBa1A	H28G	-10.0981274
TUBa1A	H28I	-12.67523286
TUBa1A	H28K	-6.922849777
TUBa1A	H28L	-9.584201431
TUBa1A	H28M	-15.46408394
TUBa1A	H28N	-6.730557007
TUBa1A	H28P	-11.28151117
TUBa1A	H28Q	-5.256878036
TUBa1A	H28R	-6.272693222
TUBa1A	H28S	-9.325279114
TUBa1A	H28T	-10.14263957
TUBa1A	H28V	-13.71970352
TUBa1A	H28W	-11.65232721
TUBa1A	H28Y	-7.056850708
TUBa1A	G29A	-3.179399277
TUBa1A	G29C	-4.997603348
TUBa1A	G29D	-2.884848007
TUBa1A	G29E	-4.007622192
TUBa1A	G29F	-7.087804718
TUBa1A	G29H	-4.880973007
TUBa1A	G29I	-8.022456177
TUBa1A	G29K	-4.73441861
TUBa1A	G29L	-7.486057755
TUBa1A	G29M	-7.18539006
TUBa1A	G29N	-2.865190903
TUBa1A	G29P	-6.813819321
TUBa1A	G29Q	-4.631191513
TUBa1A	G29R	-5.498587799
TUBa1A	G29S	-2.777233871
TUBa1A	G29T	-4.924706696
TUBa1A	G29V	-7.831522659
TUBa1A	G29W	-8.895231888
TUBa1A	G29Y	-6.929090256
TUBa1A	I30A	-8.344676956
TUBa1A	I30C	-10.3083864
TUBa1A	I30D	-12.91185838
TUBa1A	I30E	-13.64457021
TUBa1A	I30F	-8.07779924
TUBa1A	I30G	-12.5472021
TUBa1A	I30H	-12.11093236
TUBa1A	I30K	-12.60129495
TUBa1A	I30L	-1.895040298
TUBa1A	I30M	-6.142289963
TUBa1A	I30N	-12.0683542
TUBa1A	I30P	-11.26897234
TUBa1A	I30Q	-12.21396193
TUBa1A	I30R	-11.78544136
TUBa1A	I30S	-8.380920761
TUBa1A	I30T	-8.12051152
TUBa1A	I30V	-1.877883713
TUBa1A	I30W	-12.23210974
TUBa1A	I30Y	-10.6435174
TUBa1A	Q31A	-5.316836441
TUBa1A	Q31C	-5.944533447
TUBa1A	Q31D	-4.757278366
TUBa1A	Q31E	-3.978211746
TUBa1A	Q31F	-7.52539798
TUBa1A	Q31G	-4.291061279
TUBa1A	Q31H	-3.392250763
TUBa1A	Q31I	-8.173120193
TUBa1A	Q31K	-2.758003922
TUBa1A	Q31L	-3.673268158
TUBa1A	Q31M	-5.515002914
TUBa1A	Q31N	-3.698188812
TUBa1A	Q31P	-6.95392511
TUBa1A	Q31R	-2.476899323
TUBa1A	Q31S	-3.70519838
TUBa1A	Q31T	-4.057775391
TUBa1A	Q31V	-6.834925964
TUBa1A	Q31W	-5.643382492
TUBa1A	Q31Y	-6.570023499
TUBa1A	P32A	-3.74063768
TUBa1A	P32C	-6.720420944
TUBa1A	P32D	-8.319998795
TUBa1A	P32E	-7.109591965
TUBa1A	P32F	-9.13258136
TUBa1A	P32G	-7.845385651
TUBa1A	P32H	-6.499260773
TUBa1A	P32I	-6.718335953
TUBa1A	P32K	-5.764142776
TUBa1A	P32L	-5.740481339
TUBa1A	P32M	-8.267871399
TUBa1A	P32N	-5.908965317
TUBa1A	P32Q	-6.294389908
TUBa1A	P32R	-4.461431244
TUBa1A	P32S	-4.348005905
TUBa1A	P32T	-6.465177231
TUBa1A	P32V	-5.79725679
TUBa1A	P32W	-8.876883255
TUBa1A	P32Y	-8.597921188
TUBa1A	D33A	-3.975095505
TUBa1A	D33C	-7.166889008
TUBa1A	D33E	-4.476569778
TUBa1A	D33F	-9.923316147
TUBa1A	D33G	-4.885532669
TUBa1A	D33H	-7.000099457
TUBa1A	D33I	-8.806887161
TUBa1A	D33K	-6.104473007
TUBa1A	D33L	-9.558725586
TUBa1A	D33M	-8.870427002
TUBa1A	D33N	-1.228070801
TUBa1A	D33P	-7.762975266
TUBa1A	D33Q	-6.815938141
TUBa1A	D33R	-6.76603743
TUBa1A	D33S	-3.740932449
TUBa1A	D33T	-4.75967215
TUBa1A	D33V	-8.462812347
TUBa1A	D33W	-11.39516429
TUBa1A	D33Y	-8.057325653
TUBa1A	G34A	-6.331303879
TUBa1A	G34C	-8.725260025
TUBa1A	G34D	-6.886582123
TUBa1A	G34E	-7.190040039
TUBa1A	G34F	-9.354316788
TUBa1A	G34H	-9.355887589
TUBa1A	G34I	-8.552359528
TUBa1A	G34K	-8.053396347
TUBa1A	G34L	-9.243121292
TUBa1A	G34M	-10.27463948
TUBa1A	G34N	-7.018118027
TUBa1A	G34P	-9.215873535
TUBa1A	G34Q	-8.232578568
TUBa1A	G34R	-9.047144043
TUBa1A	G34S	-5.807892441
TUBa1A	G34T	-6.374794037
TUBa1A	G34V	-7.918731873
TUBa1A	G34W	-10.68191537
TUBa1A	G34Y	-10.38112877
TUBa1A	Q35A	-5.023288544
TUBa1A	Q35C	-5.786746094
TUBa1A	Q35D	-5.927211716
TUBa1A	Q35E	-4.234359314
TUBa1A	Q35F	-5.920192932
TUBa1A	Q35G	-6.414229279
TUBa1A	Q35H	-3.894345703
TUBa1A	Q35I	-4.772841293
TUBa1A	Q35K	-3.119966812
TUBa1A	Q35L	-4.007931274
TUBa1A	Q35M	-3.690233841
TUBa1A	Q35N	-4.593926605
TUBa1A	Q35P	-3.992919357
TUBa1A	Q35R	-2.278726151
TUBa1A	Q35S	-4.14009494
TUBa1A	Q35T	-2.27624144
TUBa1A	Q35V	-5.584524368
TUBa1A	Q35W	-6.761078033
TUBa1A	Q35Y	-5.104358688
TUBa1A	M36A	-6.020990555
TUBa1A	M36C	-7.247824417
TUBa1A	M36D	-9.181465347
TUBa1A	M36E	-8.9850625
TUBa1A	M36F	-6.362376541
TUBa1A	M36G	-8.535567947
TUBa1A	M36H	-11.84809348
TUBa1A	M36I	-2.41840625
TUBa1A	M36K	-5.665141235
TUBa1A	M36L	-3.065033615
TUBa1A	M36N	-7.500233704
TUBa1A	M36P	-5.451195648
TUBa1A	M36Q	-6.564569977
TUBa1A	M36R	-5.875889786
TUBa1A	M36S	-6.54279982
TUBa1A	M36T	-4.618281372
TUBa1A	M36V	-3.16750412
TUBa1A	M36W	-8.595741577
TUBa1A	M36Y	-7.888280457
TUBa1A	P37A	-4.38324968
TUBa1A	P37C	-6.164639771
TUBa1A	P37D	-7.535262497
TUBa1A	P37E	-7.602200684
TUBa1A	P37F	-6.062191177
TUBa1A	P37G	-6.899510773
TUBa1A	P37H	-6.545906021
TUBa1A	P37I	-4.79243309
TUBa1A	P37K	-6.540088394
TUBa1A	P37L	-3.156463333
TUBa1A	P37M	-6.02520575
TUBa1A	P37N	-6.182204636
TUBa1A	P37Q	-6.321855606
TUBa1A	P37R	-7.443930161
TUBa1A	P37S	-4.061789597
TUBa1A	P37T	-4.5146483
TUBa1A	P37V	-5.078641861
TUBa1A	P37W	-8.092544266
TUBa1A	P37Y	-5.913271912
TUBa1A	S38A	-4.400708023
TUBa1A	S38C	-4.608091599
TUBa1A	S38D	-5.036180817
TUBa1A	S38E	-5.04778685
TUBa1A	S38F	-8.213462433
TUBa1A	S38G	-4.516732986
TUBa1A	S38H	-6.564550705
TUBa1A	S38I	-8.370075195
TUBa1A	S38K	-5.68504509
TUBa1A	S38L	-8.373314514
TUBa1A	S38M	-8.663972275
TUBa1A	S38N	-3.048262558
TUBa1A	S38P	-4.802608337
TUBa1A	S38Q	-6.307334915
TUBa1A	S38R	-4.236479538
TUBa1A	S38T	-3.880336487
TUBa1A	S38V	-7.350512619
TUBa1A	S38W	-8.39578891
TUBa1A	S38Y	-7.688238998
TUBa1A	D39A	-6.229412766
TUBa1A	D39C	-8.226734375
TUBa1A	D39E	-2.623790604
TUBa1A	D39F	-7.082154434
TUBa1A	D39G	-4.594589157
TUBa1A	D39H	-4.671019424
TUBa1A	D39I	-8.462916092
TUBa1A	D39K	-4.762539993
TUBa1A	D39L	-7.563075241
TUBa1A	D39M	-8.945512314
TUBa1A	D39N	-3.268273071
TUBa1A	D39P	-6.244964767
TUBa1A	D39Q	-4.76142598
TUBa1A	D39R	-5.638071991
TUBa1A	D39S	-5.159867294
TUBa1A	D39T	-6.009749802
TUBa1A	D39V	-7.389691238
TUBa1A	D39W	-7.222996231
TUBa1A	D39Y	-5.757116028
TUBa1A	K40A	-6.591974716
TUBa1A	K40C	-7.930092255
TUBa1A	K40D	-7.129946426
TUBa1A	K40E	-6.08159697
TUBa1A	K40F	-8.844530731
TUBa1A	K40G	-6.849894485
TUBa1A	K40H	-6.679711426
TUBa1A	K40I	-6.697656662
TUBa1A	K40L	-7.011135574
TUBa1A	K40M	-6.527157349
TUBa1A	K40N	-4.950069443
TUBa1A	K40P	-6.670598022
TUBa1A	K40Q	-4.590051636
TUBa1A	K40R	-2.72012793
TUBa1A	K40S	-5.922268341
TUBa1A	K40T	-5.437968094
TUBa1A	K40V	-7.03083757
TUBa1A	K40W	-7.397672516
TUBa1A	K40Y	-7.958078644
TUBa1A	T41A	-4.647151016
TUBa1A	T41C	-6.362483536
TUBa1A	T41D	-5.827325455
TUBa1A	T41E	-6.59758876
TUBa1A	T41F	-7.749432907
TUBa1A	T41G	-5.638895035
TUBa1A	T41H	-8.832564041
TUBa1A	T41I	-5.523623215
TUBa1A	T41K	-7.26288707
TUBa1A	T41L	-6.35680278
TUBa1A	T41M	-6.95724292
TUBa1A	T41N	-5.594222076
TUBa1A	T41P	-5.583656998
TUBa1A	T41Q	-7.356183395
TUBa1A	T41R	-7.511061737
TUBa1A	T41S	-2.383304214
TUBa1A	T41V	-5.181428955
TUBa1A	T41W	-10.15062984
TUBa1A	T41Y	-8.194702332
TUBa1A	I42A	-2.602118576
TUBa1A	I42C	-4.798921387
TUBa1A	I42D	-4.930999481
TUBa1A	I42E	-4.849739441
TUBa1A	I42F	-3.047270462
TUBa1A	I42G	-4.702415817
TUBa1A	I42H	-6.527690826
TUBa1A	I42K	-5.236588043
TUBa1A	I42L	-1.603392929
TUBa1A	I42M	-3.877772858
TUBa1A	I42N	-4.379792557
TUBa1A	I42P	-2.78121524
TUBa1A	I42Q	-5.215786392
TUBa1A	I42R	-5.390592361
TUBa1A	I42S	-2.93632518
TUBa1A	I42T	-0.172562241
TUBa1A	I42V	-0.934561081
TUBa1A	I42W	-6.369727493
TUBa1A	I42Y	-4.448768829
TUBa1A	G43A	-2.247237717
TUBa1A	G43C	-4.266856247
TUBa1A	G43D	-2.61495517
TUBa1A	G43E	-3.549502426
TUBa1A	G43F	-5.529632019
TUBa1A	G43H	-5.094802826
TUBa1A	G43I	-4.080628662
TUBa1A	G43K	-4.979675461
TUBa1A	G43L	-4.812050186
TUBa1A	G43M	-6.096219894
TUBa1A	G43N	-3.58892337
TUBa1A	G43P	-5.208763855
TUBa1A	G43Q	-4.733043915
TUBa1A	G43R	-4.484641632
TUBa1A	G43S	-3.098375412
TUBa1A	G43T	-3.365056854
TUBa1A	G43V	-3.278826965
TUBa1A	G43W	-6.246692932
TUBa1A	G43Y	-5.619209656
TUBa1A	G44A	-2.683660904
TUBa1A	G44C	-4.207718445
TUBa1A	G44D	-3.155641632
TUBa1A	G44E	-2.510717072
TUBa1A	G44F	-3.945285095
TUBa1A	G44H	-4.376743042
TUBa1A	G44I	-3.396870331
TUBa1A	G44K	-3.934991089
TUBa1A	G44L	-3.683703674
TUBa1A	G44M	-4.644437653
TUBa1A	G44N	-3.73529274
TUBa1A	G44P	-3.288197342
TUBa1A	G44Q	-4.182161667
TUBa1A	G44R	-3.583131973
TUBa1A	G44S	-2.886719986
TUBa1A	G44T	-3.694830856
TUBa1A	G44V	-2.769114471
TUBa1A	G44W	-4.90289621
TUBa1A	G44Y	-3.396143936
TUBa1A	G45A	-3.149660965
TUBa1A	G45C	-5.668774536
TUBa1A	G45D	-4.088451187
TUBa1A	G45E	-3.152352081
TUBa1A	G45F	-6.202444397
TUBa1A	G45H	-5.819782028
TUBa1A	G45I	-5.959084717
TUBa1A	G45K	-5.08305542
TUBa1A	G45L	-5.746264496
TUBa1A	G45M	-7.308521774
TUBa1A	G45N	-5.01410788
TUBa1A	G45P	-5.426030365
TUBa1A	G45Q	-5.071019287
TUBa1A	G45R	-4.085947098
TUBa1A	G45S	-4.063082275
TUBa1A	G45T	-5.163764313
TUBa1A	G45V	-5.800696686
TUBa1A	G45W	-8.462958313
TUBa1A	G45Y	-6.124386673
TUBa1A	D46A	-2.912055084
TUBa1A	D46C	-5.497289078
TUBa1A	D46E	-1.948712143
TUBa1A	D46F	-5.995475601
TUBa1A	D46G	-2.954787521
TUBa1A	D46H	-5.658712067
TUBa1A	D46I	-5.038475601
TUBa1A	D46K	-4.619795731
TUBa1A	D46L	-4.819678543
TUBa1A	D46M	-5.960377182
TUBa1A	D46N	-2.281403107
TUBa1A	D46P	-4.282870895
TUBa1A	D46Q	-4.377442383
TUBa1A	D46R	-3.788772751
TUBa1A	D46S	-2.342574661
TUBa1A	D46T	-3.247304672
TUBa1A	D46V	-4.445326324
TUBa1A	D46W	-6.762532654
TUBa1A	D46Y	-6.045640533
TUBa1A	D47A	-3.430723114
TUBa1A	D47C	-3.771225693
TUBa1A	D47E	-3.336141983
TUBa1A	D47F	-5.626740173
TUBa1A	D47G	-4.024323395
TUBa1A	D47H	-5.339702118
TUBa1A	D47I	-6.268388657
TUBa1A	D47K	-5.781293488
TUBa1A	D47L	-6.286428558
TUBa1A	D47M	-6.706126999
TUBa1A	D47N	-3.49839566
TUBa1A	D47P	-5.907613968
TUBa1A	D47Q	-5.509969238
TUBa1A	D47R	-5.975336838
TUBa1A	D47S	-3.345103897
TUBa1A	D47T	-2.949343277
TUBa1A	D47V	-5.546794556
TUBa1A	D47W	-6.540598312
TUBa1A	D47Y	-4.386992996
TUBa1A	S48A	-2.489238159
TUBa1A	S48C	-3.242927536
TUBa1A	S48D	-4.94969989
TUBa1A	S48E	-5.539050339
TUBa1A	S48F	-4.506244278
TUBa1A	S48G	-2.926781174
TUBa1A	S48H	-6.179122818
TUBa1A	S48I	-6.769289886
TUBa1A	S48K	-6.224025177
TUBa1A	S48L	-5.217194412
TUBa1A	S48M	-6.315960144
TUBa1A	S48N	-3.855341187
TUBa1A	S48P	-3.31483078
TUBa1A	S48Q	-6.551595016
TUBa1A	S48R	-5.788585327
TUBa1A	S48T	-2.84540535
TUBa1A	S48V	-5.982893021
TUBa1A	S48W	-7.083447006
TUBa1A	S48Y	-5.213761063
TUBa1A	F49A	-6.516155991
TUBa1A	F49C	-6.205242966
TUBa1A	F49D	-10.28126772
TUBa1A	F49E	-9.333224533
TUBa1A	F49G	-5.62422554
TUBa1A	F49H	-7.365585526
TUBa1A	F49I	-5.632505615
TUBa1A	F49K	-8.925878632
TUBa1A	F49L	-4.410124435
TUBa1A	F49M	-5.731039352
TUBa1A	F49N	-8.001948975
TUBa1A	F49P	-7.228486374
TUBa1A	F49Q	-8.68559845
TUBa1A	F49R	-9.017507706
TUBa1A	F49S	-5.136536194
TUBa1A	F49T	-6.36958609
TUBa1A	F49V	-5.578433121
TUBa1A	F49W	-7.749566437
TUBa1A	F49Y	-4.022132401
TUBa1A	N50A	-3.567845093
TUBa1A	N50C	-5.878141098
TUBa1A	N50D	-3.016794556
TUBa1A	N50E	-4.288854111
TUBa1A	N50F	-6.829310013
TUBa1A	N50G	-3.485463486
TUBa1A	N50H	-3.370360916
TUBa1A	N50I	-6.973603836
TUBa1A	N50K	-4.207196228
TUBa1A	N50L	-6.296786148
TUBa1A	N50M	-7.076348572
TUBa1A	N50P	-5.934507629
TUBa1A	N50Q	-3.330760223
TUBa1A	N50R	-5.17767749
TUBa1A	N50S	-1.412277359
TUBa1A	N50T	-2.285491135
TUBa1A	N50V	-6.587297653
TUBa1A	N50W	-8.501764389
TUBa1A	N50Y	-7.408323685
TUBa1A	T51A	-3.01758963
TUBa1A	T51C	-6.610740067
TUBa1A	T51D	-10.07577528
TUBa1A	T51E	-10.48157246
TUBa1A	T51F	-9.471809677
TUBa1A	T51G	-7.95645018
TUBa1A	T51H	-8.433236374
TUBa1A	T51I	-5.412704514
TUBa1A	T51K	-8.688140182
TUBa1A	T51L	-7.039974731
TUBa1A	T51M	-8.868820419
TUBa1A	T51N	-6.589484085
TUBa1A	T51P	-5.427117218
TUBa1A	T51Q	-9.508882477
TUBa1A	T51R	-9.040241013
TUBa1A	T51S	-2.948830109
TUBa1A	T51V	-4.572241714
TUBa1A	T51W	-11.07953978
TUBa1A	T51Y	-9.663576187
TUBa1A	F52A	-8.798475815
TUBa1A	F52C	-9.153559174
TUBa1A	F52D	-12.02953697
TUBa1A	F52E	-12.10769524
TUBa1A	F52G	-10.3448808
TUBa1A	F52H	-8.594706833
TUBa1A	F52I	-5.010291229
TUBa1A	F52K	-11.38077074
TUBa1A	F52L	-4.823002716
TUBa1A	F52M	-7.599273712
TUBa1A	F52N	-8.992025055
TUBa1A	F52P	-7.96739241
TUBa1A	F52Q	-10.36182437
TUBa1A	F52R	-9.008491226
TUBa1A	F52S	-7.607904938
TUBa1A	F52T	-9.472851852
TUBa1A	F52V	-5.62480249
TUBa1A	F52W	-9.007242691
TUBa1A	F52Y	-3.667940399
TUBa1A	F53A	-11.0157587
TUBa1A	F53C	-8.575471298
TUBa1A	F53D	-12.15406807
TUBa1A	F53E	-10.95655719
TUBa1A	F53G	-9.919198746
TUBa1A	F53H	-10.98199934
TUBa1A	F53I	-8.374787552
TUBa1A	F53K	-11.71073119
TUBa1A	F53L	-7.098460617
TUBa1A	F53M	-9.610217438
TUBa1A	F53N	-11.85905269
TUBa1A	F53P	-11.21028835
TUBa1A	F53Q	-12.14386572
TUBa1A	F53R	-11.84492735
TUBa1A	F53S	-9.209638412
TUBa1A	F53T	-10.63707806
TUBa1A	F53V	-8.292294449
TUBa1A	F53W	-8.826761124
TUBa1A	F53Y	-2.978627594
TUBa1A	S54A	-2.751871948
TUBa1A	S54C	-3.710787079
TUBa1A	S54D	-4.130534668
TUBa1A	S54E	-4.609591812
TUBa1A	S54F	-5.374751526
TUBa1A	S54G	-3.109072159
TUBa1A	S54H	-4.01170549
TUBa1A	S54I	-5.617886765
TUBa1A	S54K	-3.877270447
TUBa1A	S54L	-5.694061661
TUBa1A	S54M	-3.824314438
TUBa1A	S54N	-1.369106491
TUBa1A	S54P	-6.410521988
TUBa1A	S54Q	-2.942645798
TUBa1A	S54R	-3.363398056
TUBa1A	S54T	-3.596195679
TUBa1A	S54V	-4.55451915
TUBa1A	S54W	-6.108555695
TUBa1A	S54Y	-2.679176041
TUBa1A	E55A	-5.241677933
TUBa1A	E55C	-5.76996907
TUBa1A	E55D	-3.050251968
TUBa1A	E55F	-6.124243057
TUBa1A	E55G	-6.21253476
TUBa1A	E55H	-5.08737001
TUBa1A	E55I	-5.01696344
TUBa1A	E55K	-3.787711197
TUBa1A	E55L	-4.810267776
TUBa1A	E55M	-5.875068283
TUBa1A	E55N	-3.659731415
TUBa1A	E55P	-4.584198532
TUBa1A	E55Q	-3.424957474
TUBa1A	E55R	-4.187430832
TUBa1A	E55S	-4.902831818
TUBa1A	E55T	-5.21466954
TUBa1A	E55V	-4.091238205
TUBa1A	E55W	-6.559024796
TUBa1A	E55Y	-7.526998962
TUBa1A	T56A	-3.334875809
TUBa1A	T56C	-5.524702911
TUBa1A	T56D	-5.372645142
TUBa1A	T56E	-4.395625549
TUBa1A	T56F	-7.075943268
TUBa1A	T56G	-3.884865265
TUBa1A	T56H	-6.980641907
TUBa1A	T56I	-3.135098221
TUBa1A	T56K	-3.663815308
TUBa1A	T56L	-3.915404068
TUBa1A	T56M	-1.195777939
TUBa1A	T56N	-3.829895462
TUBa1A	T56P	-3.629929092
TUBa1A	T56Q	-4.305470947
TUBa1A	T56R	-4.924896118
TUBa1A	T56S	-2.51457518
TUBa1A	T56V	-3.438974564
TUBa1A	T56W	-7.400378098
TUBa1A	T56Y	-7.075872604
TUBa1A	G57A	-2.537223877
TUBa1A	G57C	-4.787487366
TUBa1A	G57D	-4.51001947
TUBa1A	G57E	-3.198976746
TUBa1A	G57F	-6.156104843
TUBa1A	G57H	-4.978195587
TUBa1A	G57I	-5.619896683
TUBa1A	G57K	-5.080256958
TUBa1A	G57L	-5.147246277
TUBa1A	G57M	-5.693414917
TUBa1A	G57N	-4.934490509
TUBa1A	G57P	-6.297196304
TUBa1A	G57Q	-4.548045578
TUBa1A	G57R	-3.534803314
TUBa1A	G57S	-2.148922653
TUBa1A	G57T	-4.11901442
TUBa1A	G57V	-4.210291397
TUBa1A	G57W	-5.824548141
TUBa1A	G57Y	-5.702213623
TUBa1A	A58C	-5.592323242
TUBa1A	A58D	-7.634374969
TUBa1A	A58E	-7.776523636
TUBa1A	A58F	-7.42668425
TUBa1A	A58G	-4.615523987
TUBa1A	A58H	-6.322141693
TUBa1A	A58I	-5.396589188
TUBa1A	A58K	-6.658450119
TUBa1A	A58L	-4.681557571
TUBa1A	A58M	-5.473562332
TUBa1A	A58N	-5.221961792
TUBa1A	A58P	-6.521020187
TUBa1A	A58Q	-6.965203369
TUBa1A	A58R	-5.141193817
TUBa1A	A58S	-1.990285812
TUBa1A	A58T	-2.485391022
TUBa1A	A58V	-3.709923172
TUBa1A	A58W	-9.953685989
TUBa1A	A58Y	-7.727369247
TUBa1A	G59A	-4.253887268
TUBa1A	G59C	-6.46979837
TUBa1A	G59D	-4.643990417
TUBa1A	G59E	-5.040775162
TUBa1A	G59F	-9.51378273
TUBa1A	G59H	-6.813639862
TUBa1A	G59I	-7.739911285
TUBa1A	G59K	-5.402392532
TUBa1A	G59L	-8.191705032
TUBa1A	G59M	-8.800128235
TUBa1A	G59N	-3.677310822
TUBa1A	G59P	-7.942904785
TUBa1A	G59Q	-6.550871719
TUBa1A	G59R	-4.44902417
TUBa1A	G59S	-3.373293839
TUBa1A	G59T	-6.094386353
TUBa1A	G59V	-7.049456329
TUBa1A	G59W	-8.683320358
TUBa1A	G59Y	-8.414633865
TUBa1A	K60A	-5.584131516
TUBa1A	K60C	-6.337005463
TUBa1A	K60D	-6.607179825
TUBa1A	K60E	-4.168537247
TUBa1A	K60F	-7.944887817
TUBa1A	K60G	-6.75213353
TUBa1A	K60H	-5.06990416
TUBa1A	K60I	-6.44053093
TUBa1A	K60L	-7.026545303
TUBa1A	K60M	-7.917872711
TUBa1A	K60N	-4.097300629
TUBa1A	K60P	-7.289221603
TUBa1A	K60Q	-3.056165726
TUBa1A	K60R	-2.107979385
TUBa1A	K60S	-3.936348282
TUBa1A	K60T	-3.347321121
TUBa1A	K60V	-5.639058472
TUBa1A	K60W	-6.871981735
TUBa1A	K60Y	-8.354119431
TUBa1A	H61A	-3.390280396
TUBa1A	H61C	-3.497388901
TUBa1A	H61D	-6.715524765
TUBa1A	H61E	-5.783428284
TUBa1A	H61F	-1.910103668
TUBa1A	H61G	-5.494485489
TUBa1A	H61I	-5.488199615
TUBa1A	H61K	-3.102492752
TUBa1A	H61L	-3.232187897
TUBa1A	H61M	-6.048786026
TUBa1A	H61N	-3.243604721
TUBa1A	H61P	-5.514093857
TUBa1A	H61Q	-2.119710236
TUBa1A	H61R	-2.324287613
TUBa1A	H61S	-6.061283722
TUBa1A	H61T	-5.03410228
TUBa1A	H61V	-3.802388306
TUBa1A	H61W	-3.997694901
TUBa1A	H61Y	-0.57418811
TUBa1A	V62A	-5.05081575
TUBa1A	V62C	-6.524181839
TUBa1A	V62D	-10.03415054
TUBa1A	V62E	-8.314024673
TUBa1A	V62F	-6.518223938
TUBa1A	V62G	-10.00442998
TUBa1A	V62H	-8.039739502
TUBa1A	V62I	-3.094638596
TUBa1A	V62K	-5.879838043
TUBa1A	V62L	-6.267522308
TUBa1A	V62M	-5.53153186
TUBa1A	V62N	-7.272837616
TUBa1A	V62P	-9.514232269
TUBa1A	V62Q	-6.792810623
TUBa1A	V62R	-7.434087601
TUBa1A	V62S	-6.025989212
TUBa1A	V62T	-4.48022261
TUBa1A	V62W	-9.492733475
TUBa1A	V62Y	-7.519786667
TUBa1A	P63A	-5.987675461
TUBa1A	P63C	-11.05018011
TUBa1A	P63D	-11.34821909
TUBa1A	P63E	-11.39482326
TUBa1A	P63F	-10.74882979
TUBa1A	P63G	-8.866570374
TUBa1A	P63H	-11.11853302
TUBa1A	P63I	-12.24349942
TUBa1A	P63K	-11.67103584
TUBa1A	P63L	-11.01263185
TUBa1A	P63M	-12.39161266
TUBa1A	P63N	-9.33363652
TUBa1A	P63Q	-9.626374512
TUBa1A	P63R	-10.81282347
TUBa1A	P63S	-6.804822159
TUBa1A	P63T	-9.632287689
TUBa1A	P63V	-11.03094966
TUBa1A	P63W	-11.40669647
TUBa1A	P63Y	-11.53730711
TUBa1A	R64A	-8.83432196
TUBa1A	R64C	-8.024814468
TUBa1A	R64D	-8.953434113
TUBa1A	R64E	-10.17973009
TUBa1A	R64F	-8.772925858
TUBa1A	R64G	-8.034009537
TUBa1A	R64H	-6.639838303
TUBa1A	R64I	-6.607395477
TUBa1A	R64K	-4.563973648
TUBa1A	R64L	-5.934933151
TUBa1A	R64M	-7.157646851
TUBa1A	R64N	-7.605545303
TUBa1A	R64P	-8.28852771
TUBa1A	R64Q	-6.155763443
TUBa1A	R64S	-8.647370087
TUBa1A	R64T	-8.91358786
TUBa1A	R64V	-8.122679764
TUBa1A	R64W	-8.046969315
TUBa1A	R64Y	-7.355756912
TUBa1A	A65C	-3.24641127
TUBa1A	A65D	-6.9937061
TUBa1A	A65E	-8.055518143
TUBa1A	A65F	-7.17529454
TUBa1A	A65G	-4.073903107
TUBa1A	A65H	-7.661123505
TUBa1A	A65I	-6.239607559
TUBa1A	A65K	-7.265710373
TUBa1A	A65L	-5.452031647
TUBa1A	A65M	-6.978180893
TUBa1A	A65N	-4.130839935
TUBa1A	A65P	-7.103376572
TUBa1A	A65Q	-8.237775223
TUBa1A	A65R	-7.999727448
TUBa1A	A65S	-1.30005191
TUBa1A	A65T	-1.761904068
TUBa1A	A65V	-3.976454498
TUBa1A	A65W	-8.642429718
TUBa1A	A65Y	-8.934388214
TUBa1A	V66A	-2.392032333
TUBa1A	V66C	-3.335701462
TUBa1A	V66D	-5.387523026
TUBa1A	V66E	-5.350629135
TUBa1A	V66F	-3.486796677
TUBa1A	V66G	-4.822970261
TUBa1A	V66H	-5.499819153
TUBa1A	V66I	0.61029953
TUBa1A	V66K	-5.191202087
TUBa1A	V66L	-0.024563492
TUBa1A	V66M	-2.417603012
TUBa1A	V66N	-5.203324402
TUBa1A	V66P	-5.264717163
TUBa1A	V66Q	-5.440673233
TUBa1A	V66R	-4.61589624
TUBa1A	V66S	-4.734394684
TUBa1A	V66T	-2.75088736
TUBa1A	V66W	-5.605359283
TUBa1A	V66Y	-4.821869888
TUBa1A	F67A	-6.770821579
TUBa1A	F67C	-5.879948196
TUBa1A	F67D	-11.76370381
TUBa1A	F67E	-11.41187939
TUBa1A	F67G	-10.2501483
TUBa1A	F67H	-8.223864914
TUBa1A	F67I	-4.622288147
TUBa1A	F67K	-8.781053543
TUBa1A	F67L	-1.839412231
TUBa1A	F67M	-1.491566635
TUBa1A	F67N	-6.425844803
TUBa1A	F67P	-9.821634674
TUBa1A	F67Q	-7.07202858
TUBa1A	F67R	-9.230955566
TUBa1A	F67S	-5.541683075
TUBa1A	F67T	-6.646313797
TUBa1A	F67V	-5.861901428
TUBa1A	F67W	-7.943751236
TUBa1A	F67Y	-2.241477402
TUBa1A	V68A	-2.416814636
TUBa1A	V68C	-4.226407394
TUBa1A	V68D	-8.946060379
TUBa1A	V68E	-8.894046844
TUBa1A	V68F	-4.140352402
TUBa1A	V68G	-7.156985718
TUBa1A	V68H	-8.854542114
TUBa1A	V68I	-1.328046722
TUBa1A	V68K	-9.156294601
TUBa1A	V68L	-3.343435837
TUBa1A	V68M	-3.938427551
TUBa1A	V68N	-8.526620743
TUBa1A	V68P	-7.15350882
TUBa1A	V68Q	-9.034120193
TUBa1A	V68R	-8.125877548
TUBa1A	V68S	-5.76424379
TUBa1A	V68T	-4.770321991
TUBa1A	V68W	-8.115196594
TUBa1A	V68Y	-8.101764862
TUBa1A	D69A	-9.999939667
TUBa1A	D69C	-10.27005034
TUBa1A	D69E	-7.834011398
TUBa1A	D69F	-11.71784634
TUBa1A	D69G	-9.829780167
TUBa1A	D69H	-8.839732285
TUBa1A	D69I	-12.14079535
TUBa1A	D69K	-10.87059351
TUBa1A	D69L	-11.27336162
TUBa1A	D69M	-12.53485144
TUBa1A	D69N	-7.154359146
TUBa1A	D69P	-10.46956355
TUBa1A	D69Q	-10.31542027
TUBa1A	D69R	-9.93667923
TUBa1A	D69S	-10.04150539
TUBa1A	D69T	-10.18099292
TUBa1A	D69V	-12.37163287
TUBa1A	D69W	-11.33407903
TUBa1A	D69Y	-11.26219176
TUBa1A	L70A	-11.61764439
TUBa1A	L70C	-12.28113899
TUBa1A	L70D	-12.48598264
TUBa1A	L70E	-11.10068938
TUBa1A	L70F	-8.966197037
TUBa1A	L70G	-13.15050793
TUBa1A	L70H	-10.07380504
TUBa1A	L70I	-8.300001709
TUBa1A	L70K	-13.73486435
TUBa1A	L70M	-6.011885849
TUBa1A	L70N	-11.65803677
TUBa1A	L70P	-11.32050215
TUBa1A	L70Q	-12.25907503
TUBa1A	L70R	-14.07882007
TUBa1A	L70S	-9.435796188
TUBa1A	L70T	-7.309347733
TUBa1A	L70V	-9.35311235
TUBa1A	L70W	-11.89401555
TUBa1A	L70Y	-11.97825536
TUBa1A	E71A	-11.69795889
TUBa1A	E71C	-12.28628479
TUBa1A	E71D	-3.903984543
TUBa1A	E71F	-15.08377066
TUBa1A	E71G	-11.53602982
TUBa1A	E71H	-11.95515587
TUBa1A	E71I	-14.32852023
TUBa1A	E71K	-9.630829239
TUBa1A	E71L	-14.88741888
TUBa1A	E71M	-14.90248843
TUBa1A	E71N	-11.07223378
TUBa1A	E71P	-13.20447461
TUBa1A	E71Q	-10.40954948
TUBa1A	E71R	-10.01951811
TUBa1A	E71S	-11.52722824
TUBa1A	E71T	-13.58815552
TUBa1A	E71V	-12.54811884
TUBa1A	E71W	-12.44192691
TUBa1A	E71Y	-14.62067642
TUBa1A	P72A	-4.576206665
TUBa1A	P72C	-8.334900986
TUBa1A	P72D	-7.350931473
TUBa1A	P72E	-5.503753128
TUBa1A	P72F	-10.13685019
TUBa1A	P72G	-8.463360107
TUBa1A	P72H	-8.642108231
TUBa1A	P72I	-9.268936127
TUBa1A	P72K	-9.269087067
TUBa1A	P72L	-7.376647751
TUBa1A	P72M	-8.663412384
TUBa1A	P72N	-8.498634842
TUBa1A	P72Q	-6.498481934
TUBa1A	P72R	-9.212340637
TUBa1A	P72S	-4.575849167
TUBa1A	P72T	-6.564989883
TUBa1A	P72V	-7.858903976
TUBa1A	P72W	-10.46404561
TUBa1A	P72Y	-10.60851001
TUBa1A	T73A	-5.298014694
TUBa1A	T73C	-7.4513909
TUBa1A	T73D	-9.868345627
TUBa1A	T73E	-9.760204544
TUBa1A	T73F	-12.78089403
TUBa1A	T73G	-6.347502548
TUBa1A	T73H	-9.77279538
TUBa1A	T73I	-7.907819504
TUBa1A	T73K	-9.430104813
TUBa1A	T73L	-8.392365372
TUBa1A	T73M	-7.515279953
TUBa1A	T73N	-4.876497467
TUBa1A	T73P	-10.20870433
TUBa1A	T73Q	-10.13251843
TUBa1A	T73R	-7.995149033
TUBa1A	T73S	-2.18074472
TUBa1A	T73V	-8.451884369
TUBa1A	T73W	-15.00900542
TUBa1A	T73Y	-11.44685504
TUBa1A	V74A	-5.481598236
TUBa1A	V74C	-5.047891541
TUBa1A	V74D	-11.74977374
TUBa1A	V74E	-11.97060844
TUBa1A	V74F	-8.420863052
TUBa1A	V74G	-9.873987625
TUBa1A	V74H	-11.27353302
TUBa1A	V74I	-6.05381311
TUBa1A	V74K	-11.95378145
TUBa1A	V74L	-8.201340073
TUBa1A	V74M	-9.547285599
TUBa1A	V74N	-11.64147188
TUBa1A	V74P	-3.807152817
TUBa1A	V74Q	-10.92686874
TUBa1A	V74R	-11.30489096
TUBa1A	V74S	-6.140834061
TUBa1A	V74T	-5.884893448
TUBa1A	V74W	-10.53322278
TUBa1A	V74Y	-9.108166901
TUBa1A	I75A	-5.514159409
TUBa1A	I75C	-6.626926529
TUBa1A	I75D	-10.13884053
TUBa1A	I75E	-8.312488449
TUBa1A	I75F	-6.178797226
TUBa1A	I75G	-7.23244693
TUBa1A	I75H	-8.725978653
TUBa1A	I75K	-9.283716431
TUBa1A	I75L	-2.765744186
TUBa1A	I75M	-5.177964584
TUBa1A	I75N	-8.426974274
TUBa1A	I75P	-7.28878569
TUBa1A	I75Q	-7.6574328
TUBa1A	I75R	-7.360832474
TUBa1A	I75S	-6.792978683
TUBa1A	I75T	-4.39034642
TUBa1A	I75V	-0.217871811
TUBa1A	I75W	-9.787938614
TUBa1A	I75Y	-9.59191481
TUBa1A	D76A	-5.861082642
TUBa1A	D76C	-9.623904236
TUBa1A	D76E	-3.799461456
TUBa1A	D76F	-9.658357742
TUBa1A	D76G	-4.54182814
TUBa1A	D76H	-5.982307495
TUBa1A	D76I	-10.26581334
TUBa1A	D76K	-7.332969788
TUBa1A	D76L	-9.189856262
TUBa1A	D76M	-10.28278291
TUBa1A	D76N	-4.713040405
TUBa1A	D76P	-9.553995132
TUBa1A	D76Q	-6.789065048
TUBa1A	D76R	-8.177210403
TUBa1A	D76S	-5.824485001
TUBa1A	D76T	-7.64433783
TUBa1A	D76V	-9.852696869
TUBa1A	D76W	-8.465805832
TUBa1A	D76Y	-9.179071442
TUBa1A	E77A	-3.000928619
TUBa1A	E77C	-8.115499725
TUBa1A	E77D	-5.179058701
TUBa1A	E77F	-10.91889217
TUBa1A	E77G	-2.590890076
TUBa1A	E77H	-7.359417023
TUBa1A	E77I	-8.733666733
TUBa1A	E77K	-5.973452118
TUBa1A	E77L	-8.09171463
TUBa1A	E77M	-8.09826799
TUBa1A	E77N	-5.738065567
TUBa1A	E77P	-6.307633484
TUBa1A	E77Q	-3.994450897
TUBa1A	E77R	-7.396191177
TUBa1A	E77S	-2.759024078
TUBa1A	E77T	-3.764991562
TUBa1A	E77V	-6.092731873
TUBa1A	E77W	-8.123771362
TUBa1A	E77Y	-9.57920752
TUBa1A	V78A	-6.153824051
TUBa1A	V78C	-8.353062241
TUBa1A	V78D	-10.13087419
TUBa1A	V78E	-9.544648666
TUBa1A	V78F	-6.482498276
TUBa1A	V78G	-9.095753738
TUBa1A	V78H	-11.56890909
TUBa1A	V78I	-1.910211624
TUBa1A	V78K	-9.534020126
TUBa1A	V78L	-3.961997223
TUBa1A	V78M	-5.491832413
TUBa1A	V78N	-8.948029724
TUBa1A	V78P	-8.547884094
TUBa1A	V78Q	-9.584694855
TUBa1A	V78R	-8.979367416
TUBa1A	V78S	-7.522636337
TUBa1A	V78T	-5.461946289
TUBa1A	V78W	-9.86873819
TUBa1A	V78Y	-8.59168251
TUBa1A	R79A	-8.953915421
TUBa1A	R79C	-8.312460251
TUBa1A	R79D	-11.7652729
TUBa1A	R79E	-12.08652332
TUBa1A	R79F	-13.61043628
TUBa1A	R79G	-9.966404358
TUBa1A	R79H	-4.953255737
TUBa1A	R79I	-13.97371449
TUBa1A	R79K	-4.483223801
TUBa1A	R79L	-9.693943909
TUBa1A	R79M	-13.57852443
TUBa1A	R79N	-9.124756454
TUBa1A	R79P	-12.23054558
TUBa1A	R79Q	-6.013894714
TUBa1A	R79S	-8.291533096
TUBa1A	R79T	-10.16719911
TUBa1A	R79V	-13.74108798
TUBa1A	R79W	-11.08420219
TUBa1A	R79Y	-12.40441364
TUBa1A	T80A	-3.792628723
TUBa1A	T80C	-4.132488693
TUBa1A	T80D	-6.477567383
TUBa1A	T80E	-7.79455069
TUBa1A	T80F	-7.253643082
TUBa1A	T80G	-5.284347244
TUBa1A	T80H	-7.099497559
TUBa1A	T80I	-3.27687735
TUBa1A	T80K	-5.414283173
TUBa1A	T80L	-5.05768811
TUBa1A	T80M	-3.634697403
TUBa1A	T80N	-2.845408752
TUBa1A	T80P	-6.041158279
TUBa1A	T80Q	-5.918940933
TUBa1A	T80R	-6.576638672
TUBa1A	T80S	-3.075058151
TUBa1A	T80V	-2.773017365
TUBa1A	T80W	-9.785021118
TUBa1A	T80Y	-7.536874039
TUBa1A	G81A	-5.965789597
TUBa1A	G81C	-10.48821378
TUBa1A	G81D	-8.706351013
TUBa1A	G81E	-10.5152178
TUBa1A	G81F	-13.90870227
TUBa1A	G81H	-11.67256384
TUBa1A	G81I	-12.10298155
TUBa1A	G81K	-9.159673401
TUBa1A	G81L	-12.42188556
TUBa1A	G81M	-11.09188261
TUBa1A	G81N	-6.191061005
TUBa1A	G81P	-11.48029105
TUBa1A	G81Q	-10.16770949
TUBa1A	G81R	-9.635556824
TUBa1A	G81S	-4.322949661
TUBa1A	G81T	-7.313557083
TUBa1A	G81V	-10.15751848
TUBa1A	G81W	-12.99272304
TUBa1A	G81Y	-13.55804419
TUBa1A	T82A	-1.596577148
TUBa1A	T82C	-5.391984207
TUBa1A	T82D	-6.708472916
TUBa1A	T82E	-6.264605942
TUBa1A	T82F	-6.674474579
TUBa1A	T82G	-5.35249968
TUBa1A	T82H	-5.953135239
TUBa1A	T82I	-2.34870018
TUBa1A	T82K	-4.014056854
TUBa1A	T82L	-3.625308319
TUBa1A	T82M	-4.18799321
TUBa1A	T82N	-5.457382828
TUBa1A	T82P	-4.809292526
TUBa1A	T82Q	-5.970573822
TUBa1A	T82R	-5.778289169
TUBa1A	T82S	-3.234221771
TUBa1A	T82V	-2.568135788
TUBa1A	T82W	-9.106419724
TUBa1A	T82Y	-5.609740524
TUBa1A	Y83A	-9.680829285
TUBa1A	Y83C	-6.364019287
TUBa1A	Y83D	-9.983176208
TUBa1A	Y83E	-11.68830441
TUBa1A	Y83F	-4.657678131
TUBa1A	Y83G	-11.14297203
TUBa1A	Y83H	-5.496716949
TUBa1A	Y83I	-11.08510611
TUBa1A	Y83K	-8.260401398
TUBa1A	Y83L	-7.415307327
TUBa1A	Y83M	-10.33462938
TUBa1A	Y83N	-8.657517029
TUBa1A	Y83P	-12.26653172
TUBa1A	Y83Q	-7.928215866
TUBa1A	Y83R	-7.394224197
TUBa1A	Y83S	-7.963920547
TUBa1A	Y83T	-9.883687042
TUBa1A	Y83V	-11.17285857
TUBa1A	Y83W	-6.821136002
TUBa1A	R84A	-5.736684647
TUBa1A	R84C	-3.471888748
TUBa1A	R84D	-8.398455521
TUBa1A	R84E	-7.648784042
TUBa1A	R84F	-6.918295532
TUBa1A	R84G	-5.816341843
TUBa1A	R84H	-2.731761078
TUBa1A	R84I	-7.730423599
TUBa1A	R84K	-3.048148666
TUBa1A	R84L	-6.931893173
TUBa1A	R84M	-8.88202507
TUBa1A	R84N	-5.852030289
TUBa1A	R84P	-8.051287888
TUBa1A	R84Q	-4.673881439
TUBa1A	R84S	-4.61418782
TUBa1A	R84T	-7.853235031
TUBa1A	R84V	-7.61081282
TUBa1A	R84W	-6.850360886
TUBa1A	R84Y	-7.261507324
TUBa1A	Q85A	-4.822880203
TUBa1A	Q85C	-5.67305191
TUBa1A	Q85D	-3.374982315
TUBa1A	Q85E	-3.008613632
TUBa1A	Q85F	-7.011087341
TUBa1A	Q85G	-4.498136261
TUBa1A	Q85H	-2.643938034
TUBa1A	Q85I	-5.170917404
TUBa1A	Q85K	-2.714878387
TUBa1A	Q85L	-4.439341583
TUBa1A	Q85M	-5.38408046
TUBa1A	Q85N	-3.755140411
TUBa1A	Q85P	-5.977663666
TUBa1A	Q85R	-3.759092712
TUBa1A	Q85S	-3.740557709
TUBa1A	Q85T	-4.926607285
TUBa1A	Q85V	-5.519536514
TUBa1A	Q85W	-4.924094788
TUBa1A	Q85Y	-5.64931955
TUBa1A	L86A	-11.88835181
TUBa1A	L86C	-12.64988643
TUBa1A	L86D	-14.81102888
TUBa1A	L86E	-13.88772665
TUBa1A	L86F	-6.166186188
TUBa1A	L86G	-14.0719003
TUBa1A	L86H	-11.59633884
TUBa1A	L86I	-5.036279358
TUBa1A	L86K	-14.03250647
TUBa1A	L86M	-5.229465347
TUBa1A	L86N	-14.35605925
TUBa1A	L86P	-13.4785838
TUBa1A	L86Q	-13.27884158
TUBa1A	L86R	-13.27086664
TUBa1A	L86S	-12.87549271
TUBa1A	L86T	-12.02571307
TUBa1A	L86V	-6.502976883
TUBa1A	L86W	-13.06291539
TUBa1A	L86Y	-10.07847672
TUBa1A	F87A	-9.692140381
TUBa1A	F87C	-10.12554723
TUBa1A	F87D	-10.36188277
TUBa1A	F87E	-10.6163557
TUBa1A	F87G	-10.50924582
TUBa1A	F87H	-5.35973468
TUBa1A	F87I	-8.440597397
TUBa1A	F87K	-10.26518132
TUBa1A	F87L	-6.047452286
TUBa1A	F87M	-10.33811192
TUBa1A	F87N	-9.188659393
TUBa1A	F87P	-10.62929028
TUBa1A	F87Q	-8.499318329
TUBa1A	F87R	-9.382194702
TUBa1A	F87S	-7.962179703
TUBa1A	F87T	-11.33322708
TUBa1A	F87V	-10.5088403
TUBa1A	F87W	-6.021687729
TUBa1A	F87Y	-1.382023575
TUBa1A	H88A	-6.268213425
TUBa1A	H88C	-7.572705795
TUBa1A	H88D	-6.672971313
TUBa1A	H88E	-7.259236816
TUBa1A	H88F	-5.39665094
TUBa1A	H88G	-6.46432753
TUBa1A	H88I	-9.630939148
TUBa1A	H88K	-6.490667328
TUBa1A	H88L	-7.122816177
TUBa1A	H88M	-12.16425101
TUBa1A	H88N	-3.582425278
TUBa1A	H88P	-7.209390839
TUBa1A	H88Q	-6.377623428
TUBa1A	H88R	-5.110404984
TUBa1A	H88S	-5.251290527
TUBa1A	H88T	-7.852663635
TUBa1A	H88V	-9.906382538
TUBa1A	H88W	-8.176173508
TUBa1A	H88Y	-2.473242599
TUBa1A	P89A	-4.854899033
TUBa1A	P89C	-7.248864685
TUBa1A	P89D	-9.679417252
TUBa1A	P89E	-8.660216324
TUBa1A	P89F	-8.321497635
TUBa1A	P89G	-6.848859497
TUBa1A	P89H	-6.727129044
TUBa1A	P89I	-9.391779755
TUBa1A	P89K	-7.045001236
TUBa1A	P89L	-6.990143631
TUBa1A	P89M	-7.859227722
TUBa1A	P89N	-7.907886124
TUBa1A	P89Q	-6.256047821
TUBa1A	P89R	-6.010426132
TUBa1A	P89S	-3.793606888
TUBa1A	P89T	-5.644741104
TUBa1A	P89V	-8.644839325
TUBa1A	P89W	-9.77752002
TUBa1A	P89Y	-8.050724899
TUBa1A	E90A	-4.663313644
TUBa1A	E90C	-7.829472549
TUBa1A	E90D	-2.285842743
TUBa1A	E90F	-11.58419798
TUBa1A	E90G	-6.766412521
TUBa1A	E90H	-7.291060974
TUBa1A	E90I	-8.434816925
TUBa1A	E90K	-4.472248489
TUBa1A	E90L	-8.425320724
TUBa1A	E90M	-8.48881662
TUBa1A	E90N	-5.392499756
TUBa1A	E90P	-9.314511871
TUBa1A	E90Q	-3.926679214
TUBa1A	E90R	-6.626538345
TUBa1A	E90S	-4.629390762
TUBa1A	E90T	-6.272165268
TUBa1A	E90V	-8.46998027
TUBa1A	E90W	-8.228553284
TUBa1A	E90Y	-9.942815506
TUBa1A	Q91A	-6.001740234
TUBa1A	Q91C	-5.361729401
TUBa1A	Q91D	-7.124689697
TUBa1A	Q91E	-5.070312057
TUBa1A	Q91F	-5.71570163
TUBa1A	Q91G	-6.173841644
TUBa1A	Q91H	-4.311321625
TUBa1A	Q91I	-7.359886566
TUBa1A	Q91K	-5.068366379
TUBa1A	Q91L	-4.22237468
TUBa1A	Q91M	-4.80624855
TUBa1A	Q91N	-4.098974014
TUBa1A	Q91P	-5.981098755
TUBa1A	Q91R	-5.321412231
TUBa1A	Q91S	-5.108022995
TUBa1A	Q91T	-4.561156021
TUBa1A	Q91V	-7.448769104
TUBa1A	Q91W	-5.96040123
TUBa1A	Q91Y	-5.383610367
TUBa1A	L92A	-10.2109082
TUBa1A	L92C	-10.0982695
TUBa1A	L92D	-13.47091328
TUBa1A	L92E	-12.54209729
TUBa1A	L92F	-5.89402565
TUBa1A	L92G	-12.68546001
TUBa1A	L92H	-11.77809137
TUBa1A	L92I	-5.291859573
TUBa1A	L92K	-12.3065887
TUBa1A	L92M	-1.709088638
TUBa1A	L92N	-12.98949683
TUBa1A	L92P	-10.67123183
TUBa1A	L92Q	-11.45129692
TUBa1A	L92R	-11.6677431
TUBa1A	L92S	-9.5770737
TUBa1A	L92T	-9.30427858
TUBa1A	L92V	-6.982147598
TUBa1A	L92W	-11.92826967
TUBa1A	L92Y	-9.940679779
TUBa1A	I93A	-8.757507751
TUBa1A	I93C	-10.34264194
TUBa1A	I93D	-11.56681789
TUBa1A	I93E	-10.83603889
TUBa1A	I93F	-9.567487122
TUBa1A	I93G	-11.37025204
TUBa1A	I93H	-9.372248734
TUBa1A	I93K	-9.404237869
TUBa1A	I93L	-2.060623337
TUBa1A	I93M	-4.770375824
TUBa1A	I93N	-8.479294952
TUBa1A	I93P	-11.03569125
TUBa1A	I93Q	-9.476538254
TUBa1A	I93R	-7.733776398
TUBa1A	I93S	-8.283529495
TUBa1A	I93T	-7.213382523
TUBa1A	I93V	-2.663357162
TUBa1A	I93W	-11.90776122
TUBa1A	I93Y	-10.62279254
TUBa1A	T94A	-4.45785321
TUBa1A	T94C	-5.897497131
TUBa1A	T94D	-10.2850952
TUBa1A	T94E	-9.536028107
TUBa1A	T94F	-8.957197739
TUBa1A	T94G	-7.908571152
TUBa1A	T94H	-6.957885376
TUBa1A	T94I	-5.865796341
TUBa1A	T94K	-7.745683594
TUBa1A	T94L	-6.562216003
TUBa1A	T94M	-7.169139862
TUBa1A	T94N	-5.043847107
TUBa1A	T94P	-6.093184616
TUBa1A	T94Q	-9.099191986
TUBa1A	T94R	-7.664717087
TUBa1A	T94S	-1.720542282
TUBa1A	T94V	-5.659251816
TUBa1A	T94W	-11.85941475
TUBa1A	T94Y	-8.486882309
TUBa1A	G95A	-3.720569946
TUBa1A	G95C	-6.461439407
TUBa1A	G95D	-4.838199615
TUBa1A	G95E	-5.899575516
TUBa1A	G95F	-7.14552417
TUBa1A	G95H	-5.261477707
TUBa1A	G95I	-9.649917313
TUBa1A	G95K	-7.181420456
TUBa1A	G95L	-8.192151169
TUBa1A	G95M	-10.44663606
TUBa1A	G95N	-5.9005065
TUBa1A	G95P	-7.578792358
TUBa1A	G95Q	-7.350660995
TUBa1A	G95R	-5.883937378
TUBa1A	G95S	-4.257754318
TUBa1A	G95T	-5.867697144
TUBa1A	G95V	-7.389142822
TUBa1A	G95W	-7.649575638
TUBa1A	G95Y	-6.525927689
TUBa1A	K96A	-6.644963043
TUBa1A	K96C	-4.878106186
TUBa1A	K96D	-6.788555847
TUBa1A	K96E	-5.429618713
TUBa1A	K96F	-6.664796585
TUBa1A	K96G	-6.50871814
TUBa1A	K96H	-5.702301727
TUBa1A	K96I	-5.69751033
TUBa1A	K96L	-4.992525299
TUBa1A	K96M	-4.024219925
TUBa1A	K96N	-4.800990097
TUBa1A	K96P	-8.564140091
TUBa1A	K96Q	-3.824667801
TUBa1A	K96R	-4.242458145
TUBa1A	K96S	-5.617487305
TUBa1A	K96T	-6.786469223
TUBa1A	K96V	-5.747386276
TUBa1A	K96W	-5.446813507
TUBa1A	K96Y	-4.895272491
TUBa1A	E97A	-10.50245535
TUBa1A	E97C	-12.90623534
TUBa1A	E97D	-6.430493149
TUBa1A	E97F	-15.69766452
TUBa1A	E97G	-8.420930786
TUBa1A	E97H	-10.62038248
TUBa1A	E97I	-13.30500633
TUBa1A	E97K	-6.91505574
TUBa1A	E97L	-14.07232541
TUBa1A	E97M	-14.13634427
TUBa1A	E97N	-10.69114587
TUBa1A	E97P	-12.42726259
TUBa1A	E97Q	-7.323104263
TUBa1A	E97R	-9.999747681
TUBa1A	E97S	-10.79691783
TUBa1A	E97T	-12.39214786
TUBa1A	E97V	-12.76647974
TUBa1A	E97W	-12.30816774
TUBa1A	E97Y	-13.2456891
TUBa1A	D98A	-11.96208995
TUBa1A	D98C	-13.11966267
TUBa1A	D98E	-7.024338928
TUBa1A	D98F	-16.83889636
TUBa1A	D98G	-8.222876068
TUBa1A	D98H	-14.09975908
TUBa1A	D98I	-17.30519977
TUBa1A	D98K	-14.20855566
TUBa1A	D98L	-17.69669781
TUBa1A	D98M	-15.57166937
TUBa1A	D98N	-9.274318634
TUBa1A	D98P	-10.87912042
TUBa1A	D98Q	-13.83201328
TUBa1A	D98R	-13.92672298
TUBa1A	D98S	-9.718919098
TUBa1A	D98T	-14.23395042
TUBa1A	D98V	-14.52830989
TUBa1A	D98W	-13.25160983
TUBa1A	D98Y	-13.59294595
TUBa1A	A99C	-6.722105301
TUBa1A	A99D	-13.60772168
TUBa1A	A99E	-13.37258736
TUBa1A	A99F	-12.67423738
TUBa1A	A99G	-7.383243362
TUBa1A	A99H	-15.43130899
TUBa1A	A99I	-10.48307803
TUBa1A	A99K	-13.71231259
TUBa1A	A99L	-11.28084735
TUBa1A	A99M	-9.343715912
TUBa1A	A99N	-12.19427751
TUBa1A	A99P	-10.95928163
TUBa1A	A99Q	-14.25181017
TUBa1A	A99R	-12.03784302
TUBa1A	A99S	-5.163536682
TUBa1A	A99T	-6.403555725
TUBa1A	A99V	-8.337849594
TUBa1A	A99W	-14.66446201
TUBa1A	A99Y	-13.3757966
TUBa1A	A100C	-8.955125717
TUBa1A	A100D	-13.86918163
TUBa1A	A100E	-12.12849771
TUBa1A	A100F	-14.0669189
TUBa1A	A100G	-7.380412857
TUBa1A	A100H	-13.79941869
TUBa1A	A100I	-12.24099852
TUBa1A	A100K	-14.08227797
TUBa1A	A100L	-10.79538257
TUBa1A	A100M	-12.37222183
TUBa1A	A100N	-11.31817825
TUBa1A	A100P	-12.05548543
TUBa1A	A100Q	-15.43463335
TUBa1A	A100R	-11.02964998
TUBa1A	A100S	-4.069953079
TUBa1A	A100T	-6.50181633
TUBa1A	A100V	-10.0837292
TUBa1A	A100W	-15.05251773
TUBa1A	A100Y	-12.71909367
TUBa1A	N101A	-9.196323563
TUBa1A	N101C	-8.30559288
TUBa1A	N101D	-6.931865265
TUBa1A	N101E	-10.8840692
TUBa1A	N101F	-11.67264005
TUBa1A	N101G	-7.610362152
TUBa1A	N101H	-6.516984055
TUBa1A	N101I	-12.72163971
TUBa1A	N101K	-6.993474182
TUBa1A	N101L	-11.1254995
TUBa1A	N101M	-11.64585928
TUBa1A	N101P	-11.21761302
TUBa1A	N101Q	-8.230711578
TUBa1A	N101R	-10.27099359
TUBa1A	N101S	-4.092830399
TUBa1A	N101T	-8.074673203
TUBa1A	N101V	-12.54756255
TUBa1A	N101W	-13.99826729
TUBa1A	N101Y	-10.61114406
TUBa1A	N102A	-9.994432175
TUBa1A	N102C	-6.853616333
TUBa1A	N102D	-9.956358643
TUBa1A	N102E	-11.84956293
TUBa1A	N102F	-12.19386275
TUBa1A	N102G	-10.28184911
TUBa1A	N102H	-10.95722887
TUBa1A	N102I	-6.425706451
TUBa1A	N102K	-7.824584198
TUBa1A	N102L	-10.09558948
TUBa1A	N102M	-11.41319667
TUBa1A	N102P	-10.28193869
TUBa1A	N102Q	-8.805162811
TUBa1A	N102R	-9.890526749
TUBa1A	N102S	-5.783294418
TUBa1A	N102T	-6.560526352
TUBa1A	N102V	-6.976624146
TUBa1A	N102W	-15.48849893
TUBa1A	N102Y	-10.45729385
TUBa1A	Y103A	-10.780043
TUBa1A	Y103C	-7.002558014
TUBa1A	Y103D	-9.812413498
TUBa1A	Y103E	-11.33452058
TUBa1A	Y103F	-2.23747374
TUBa1A	Y103G	-8.477766647
TUBa1A	Y103H	-7.255911484
TUBa1A	Y103I	-10.36831517
TUBa1A	Y103K	-13.90232527
TUBa1A	Y103L	-8.084770081
TUBa1A	Y103M	-10.79742505
TUBa1A	Y103N	-9.341170395
TUBa1A	Y103P	-11.41545906
TUBa1A	Y103Q	-11.83082211
TUBa1A	Y103R	-12.34708095
TUBa1A	Y103S	-9.406518021
TUBa1A	Y103T	-8.663899246
TUBa1A	Y103V	-10.89396664
TUBa1A	Y103W	-6.59955043
TUBa1A	A104C	-9.581247299
TUBa1A	A104D	-12.60594418
TUBa1A	A104E	-12.2986609
TUBa1A	A104F	-11.37504366
TUBa1A	A104G	-4.434252518
TUBa1A	A104H	-13.77518956
TUBa1A	A104I	-9.462638138
TUBa1A	A104K	-12.57687845
TUBa1A	A104L	-10.60709418
TUBa1A	A104M	-10.92652325
TUBa1A	A104N	-11.83869502
TUBa1A	A104P	-9.095755661
TUBa1A	A104Q	-11.61559521
TUBa1A	A104R	-12.16693669
TUBa1A	A104S	-5.749315079
TUBa1A	A104T	-7.255410507
TUBa1A	A104V	-8.604807678
TUBa1A	A104W	-13.67148643
TUBa1A	A104Y	-13.73960683
TUBa1A	R105A	-11.25770981
TUBa1A	R105C	-9.348089325
TUBa1A	R105D	-14.21512799
TUBa1A	R105E	-12.0849772
TUBa1A	R105F	-15.65013582
TUBa1A	R105G	-12.4819789
TUBa1A	R105H	-7.455345749
TUBa1A	R105I	-13.63019753
TUBa1A	R105K	-6.199895966
TUBa1A	R105L	-13.85509381
TUBa1A	R105M	-14.42001102
TUBa1A	R105N	-12.01090039
TUBa1A	R105P	-11.2200199
TUBa1A	R105Q	-7.623451096
TUBa1A	R105S	-10.73514209
TUBa1A	R105T	-11.83354845
TUBa1A	R105V	-14.14840778
TUBa1A	R105W	-11.71591118
TUBa1A	R105Y	-14.1696479
TUBa1A	G106A	-5.715264038
TUBa1A	G106C	-7.80944313
TUBa1A	G106D	-8.646169037
TUBa1A	G106E	-9.925254745
[truncated: 108,562 more rows]
