# Supplementary material for: Understanding molecular mechanisms and predicting phenotypic effects of pathogenic tubulin mutations
Source: PLoS Comput Biol. 2022 Oct 7;18(10):e1010611. doi: 10.1371/journal.pcbi.1010611 (PMC9581425; doi:10.1371/journal.pcbi.1010611)
Supplement: S5 Table — Ranking of mean cumulative distribution (MCD) scores for all pathogenic tubulin mutations. (CSV) [file pcbi.1010611.s006.csv]

Isotype	variant	MCD Score
TUBß8	V353I	0.188188381
TUBa1A	I238V	0.215529563
TUBa1A	I219V	0.215876414
TUBß8	I4L	0.221251192
TUBa1A	D127E	0.245956857
TUBß8	A352S	0.247709077
TUBß1	R307H	0.253453854
TUBß8	M330I	0.280641477
TUBß5	V353I	0.280780221
TUBa1A	S54N	0.300132328
TUBß8	R2K	0.31181383
TUBa1A	A270S	0.32610157
TUBa1A	V353I	0.335779461
TUBa1A	I188L	0.341419148
TUBß3	M323V	0.342945625
TUBß8	F200L	0.352795897
TUBß8	V175M	0.354377193
TUBa1A	I5L	0.357402023
TUBa1A	V409I	0.371734003
TUBa1A	R214H	0.372693731
TUBß8	M300I	0.375004734
TUBß5	Y222F	0.375456582
TUBß8	V255M	0.376630515
TUBa1A	A270T	0.383882229
TUBß8	I210V	0.384088768
TUBß8	V179M	0.385018177
TUBß8	Q245H	0.385860822
TUBß8	N348S	0.387464871
TUBß8	Q334E	0.395161063
TUBß8	D417N	0.401416763
TUBa1A	N329S	0.414722117
TUBß8	E410K	0.422573174
TUBa4A	K430N	0.423322587
TUBa1A	A19T	0.43200985
TUBß3	Q292E	0.432143074
TUBß8	R241H	0.432504447
TUBß8	R262Q	0.441254522
TUBß4A	V255I	0.44137542
TUBß2B	A248V	0.460248606
TUBß3	T238A	0.471204922
TUBß8	E205K	0.474658064
TUBß4A	R2Q	0.476394583
TUBß8	F367L	0.478122454
TUBß8	E108K	0.481479767
TUB<U+03B3>1	F21L	0.485933474
TUBß4A	A352T	0.490585672
TUBa1A	R402H	0.493775814
TUBß8	V229A	0.496175614
TUBa1A	R123H	0.501169731
TUBß2B	S278G	0.506458037
TUBa4A	G43V	0.510147256
TUBa1A	E429Q	0.511043627
TUBß8	T238M	0.514257761
TUBa1A	G59S	0.514702729
TUBß8	M363T	0.518849915
TUBß8	P358A	0.519112199
TUBß3	M388V	0.520043867
TUBa1A	V118L	0.520607391
TUBß8	S176L	0.523405959
TUBß2A	A248V	0.524243932
TUBß4A	N414K	0.524866606
TUBß2B	A248T	0.527085578
TUBa1A	R2H	0.527392028
TUBa1A	L286F	0.527628794
TUBa1A	A333V	0.52954607
TUBa1A	V235L	0.529622516
TUBa1A	L92V	0.530725933
TUBß3	D417N	0.536953773
TUBß4A	A271T	0.537006506
TUBß8	R2M	0.537853907
TUBa1A	K326N	0.540283403
TUBß8	T285P	0.544096344
TUBß3	G98S	0.548970044
TUBß1	R359W	0.551254628
TUBß8	D417Y	0.553980885
TUBß2B	D417N	0.55507467
TUBa1A	N101S	0.556925117
TUBß3	G82R	0.558538611
TUBa1A	R264H	0.560275611
TUBß4A	M300I	0.562508426
TUBß5	Q15K	0.568024604
TUB<U+03B3>1	I257F	0.569851687
TUBß8	P61T	0.570931084
TUBa1A	R422H	0.571301079
TUBa1A	V435A	0.571530287
TUBß4A	R391H	0.572340448
TUBß8	R391C	0.57299884
TUBa1A	T56M	0.576687175
TUBß5	M299V	0.577460392
TUBß3	E410K	0.577926682
TUBß3	A302T	0.580890495
TUBß4B	R391H	0.581114202
TUBß2B	M388V	0.58118891
TUBa1A	P72S	0.581877045
TUBß4A	V179L	0.583934016
TUBß3	T178M	0.586851472
TUBß8	G98R	0.587121384
TUBa1A	E113K	0.588993919
TUBß4A	M388I	0.590029349
TUBa1A	R320H	0.59363463
TUBß1	T274M	0.594122426
TUB<U+03B3>1	T331P	0.595779051
TUBß2B	E421K	0.595806659
TUBß1	Q43P	0.596626195
TUBa1A	H107R	0.596696444
TUBß8	R262W	0.607346134
TUBa1A	S419L	0.607663584
TUBß2A	D417N	0.611353791
TUBß4A	M323R	0.613228474
TUBa1A	A369T	0.614494178
TUBß4A	F367L	0.614838132
TUBß8	C354Y	0.61726505
TUBß3	A302V	0.619845326
TUBß8	P358L	0.621899401
TUBa1A	Y161H	0.622141716
TUBß5	T221I	0.624526415
TUBa1A	A387V	0.626507239
TUBß4A	M388V	0.627593175
TUBa1A	E27Q	0.629278365
TUBß2B	N256S	0.633370985
TUBß3	R46G	0.634930175
TUBß4A	G244S	0.636789481
TUBa1A	R123C	0.637793865
TUBß3	E288K	0.638630855
TUBa1A	E55K	0.638792473
TUBß3	D417H	0.639301496
TUBß4A	Q292K	0.639603977
TUBß4A	E410K	0.644549504
TUBa1A	G366R	0.648324396
TUBß4A	R2G	0.650335467
TUBa1A	V409A	0.650936436
TUBß4A	A248D	0.65202534
TUBa1A	R390H	0.65231186
TUBß2B	D327G	0.652811366
TUBß3	G71R	0.653875256
TUBß2B	R241H	0.654571673
TUBa1A	D218Y	0.655901537
TUBß4A	H190Y	0.659211718
TUBß4A	F367I	0.662332097
TUBß3	E410V	0.662365762
TUBß3	S230L	0.663257236
TUBß2A	N247K	0.663327828
TUBa1A	R402L	0.665251009
TUBa4A	R320H	0.665427489
TUBß4A	R262H	0.66842396
TUBß3	R262H	0.672408727
TUBß2B	R380S	0.673244622
TUBß3	E205K	0.676448678
TUBß2B	C354R	0.676744546
TUBß4A	D249N	0.677838551
TUBß2B	P173L	0.679941615
TUBß4A	T178M	0.680033611
TUBß4B	R391C	0.6804264
TUBß2B	F265L	0.68107761
TUBa1A	L70S	0.681663548
TUBß5	P287L	0.681940276
TUBß4A	R2W	0.685218867
TUBß3	P357L	0.686698925
TUB<U+03B3>1	S259L	0.687809113
TUBß3	R62Q	0.691338899
TUBa1A	R2S	0.694064723
TUBa1A	T150I	0.695264225
TUBß4A	A314V	0.695541134
TUBß2B	R380L	0.697605785
TUBa1A	L397P	0.698442829
TUBß2B	G140A	0.69929575
TUBß2B	G13A	0.707458002
TUBß4A	V180G	0.708004264
TUB<U+03B3>1	D68N	0.711864987
TUBß4A	P182T	0.712062685
TUBa1A	M425K	0.717445877
TUBß4A	C239F	0.718684322
TUBa4A	T145P	0.719007434
TUBß2B	I210T	0.719716749
TUBß3	R262A	0.722861664
TUBß2B	R380C	0.723231038
TUBa1A	R422C	0.731807165
TUBß4A	G244D	0.733198282
TUBa1A	R390C	0.733856413
TUBß4A	T178R	0.734048501
TUB<U+03B3>1	R341W	0.736053368
TUBa4A	R215C	0.737272705
TUBß3	R380C	0.739266449
TUBß2B	C239F	0.739295936
TUBa1A	R402C	0.739514045
TUBß2B	T312M	0.740219439
TUBa4A	A383T	0.740951772
TUBß4A	G96R	0.743187239
TUBß4A	M388T	0.743666097
TUBa1A	P263T	0.746045768
TUBß1	F260S	0.746964267
TUBa1A	G436R	0.747987848
TUBß2B	P171T	0.753716915
TUBa1A	V303G	0.762131473
TUBß4A	D355V	0.764560881
TUBß2B	G98R	0.765070131
TUBß2B	I202T	0.767631985
TUBß2B	S172P	0.769307096
TUBß4A	F394C	0.769606545
TUBa1A	V137D	0.769753562
TUBß4A	R156L	0.774898139
TUB<U+03B3>1	L387P	0.781609983
TUBß4A	G244V	0.788246851
TUBß2B	D249H	0.789482282
TUBß4A	C354Y	0.791376976
TUBß4A	R282P	0.791408037
TUBa1A	V371E	0.793094909
TUBa1A	R64W	0.795539941
TUBa1A	S158L	0.79984071
TUBa1A	Y210C	0.806179292
TUBa1A	C25F	0.807679729
TUBa1A	C200Y	0.807918164
TUBa1A	D396Y	0.808207373
TUBß3	R262C	0.815247964
TUBa1A	P173L	0.818349438
TUBa1A	R264C	0.829727279
TUBß1	R318W	0.837411635
TUBß2B	L207P	0.839636289
TUB<U+03B3>1	Y92C	0.847817188
TUBß2B	G369V	0.860925485
TUBa4A	R320C	0.86451789
TUBß2B	L228P	0.874206356
TUBß2B	L117P	0.883278402
