# Supplementary material for: Understanding molecular mechanisms and predicting phenotypic effects of pathogenic tubulin mutations
Source: PLoS Comput Biol. 2022 Oct 7;18(10):e1010611. doi: 10.1371/journal.pcbi.1010611 (PMC9581425; doi:10.1371/journal.pcbi.1010611)
Supplement: S7 Table — All ΔΔG values predicted using FoldX using both the structure of the monomeric subunit (ddG_fold) and the full biological assembly (ddG_full). (CSV) [file pcbi.1010611.s008.csv]

isotype	variant	ddG_full	ddG_fold
TUBA1A	M1I	2.02203	2.02203
TUBA1A	M1K	1.49814	1.49813
TUBA1A	M1L	0.967304	0.9673
TUBA1A	M1R	1.44251	1.4425
TUBA1A	M1T	0.87657	0.876563
TUBA1A	M1V	1.6403	1.6403
TUBA1A	R2C	1.60892	1.60707
TUBA1A	R2G	2.68129	2.67944
TUBA1A	R2H	1.29173	1.29051
TUBA1A	R2I	1.45966	1.45779
TUBA1A	R2K	1.02136	1.02011
TUBA1A	R2L	1.25006	1.24822
TUBA1A	R2M	1.15351	1.15168
TUBA1A	R2P	2.33798	2.33614
TUBA1A	R2Q	1.07241	1.07058
TUBA1A	R2S	1.73958	1.73774
TUBA1A	R2T	1.89902	1.89717
TUBA1A	R2W	1.83625	1.83443
TUBA1A	E3A	2.6733	2.67325
TUBA1A	E3D	3.02576	3.02575
TUBA1A	E3G	4.03599	4.03586
TUBA1A	E3K	5.70774	5.70585
TUBA1A	E3Q	3.11839	3.1265
TUBA1A	E3V	3.93431	3.94236
TUBA1A	C4F	0.768469	0.771114
TUBA1A	C4G	2.54233	2.54233
TUBA1A	C4R	5.77831	5.78033
TUBA1A	C4S	2.11525	2.11525
TUBA1A	C4W	8.43275	8.43366
TUBA1A	C4Y	1.37906	1.37968
TUBA1A	I5F	5.40412	5.40422
TUBA1A	I5K	5.26432	5.26475
TUBA1A	I5L	0.34822	0.348277
TUBA1A	I5M	0.337844	0.337813
TUBA1A	I5N	4.52913	4.52945
TUBA1A	I5R	10.0508	10.0603
TUBA1A	I5S	5.72886	5.72934
TUBA1A	I5T	3.62288	3.62355
TUBA1A	I5V	1.18123	1.18152
TUBA1A	S6A	-1.35195	-1.35195
TUBA1A	S6C	-1.92189	-1.92189
TUBA1A	S6F	2.70103	2.70102
TUBA1A	S6G	0.442432	0.442432
TUBA1A	S6I	-2.21699	-2.21684
TUBA1A	S6L	-5.13429	-5.13429
TUBA1A	S6N	-1.05452	-1.05452
TUBA1A	S6P	-0.795665	-0.795665
TUBA1A	S6R	4.09735	4.09577
TUBA1A	S6T	-0.85761	-0.85761
TUBA1A	S6W	9.02121	9.02896
TUBA1A	S6Y	5.70572	5.70574
TUBA1A	I7F	5.41863	5.41889
TUBA1A	I7K	6.37149	6.35473
TUBA1A	I7L	0.42081	0.42081
TUBA1A	I7M	1.43237	1.43238
TUBA1A	I7N	5.14729	5.14729
TUBA1A	I7R	8.3246	8.32466
TUBA1A	I7S	6.22224	6.22224
TUBA1A	I7T	4.03894	4.03894
TUBA1A	I7V	1.42301	1.42301
TUBA1A	H8D	3.19621	3.205
TUBA1A	H8L	2.48704	2.48622
TUBA1A	H8N	1.81743	1.81739
TUBA1A	H8P	5.1085	5.10909
TUBA1A	H8Q	2.32505	2.32502
TUBA1A	H8R	9.1629	8.41573
TUBA1A	H8Y	3.33099	3.33124
TUBA1A	V9A	3.05126	3.05111
TUBA1A	V9D	2.26974	2.25417
TUBA1A	V9E	3.77904	3.78885
TUBA1A	V9F	2.71841	2.71647
TUBA1A	V9G	4.84297	4.84274
TUBA1A	V9I	-0.944712	-0.944712
TUBA1A	V9L	-0.190776	-0.191008
TUBA1A	V9M	1.2677	1.22868
TUBA1A	G10A	3.95485	4.1234
TUBA1A	G10C	4.57239	4.99974
TUBA1A	G10D	1.52994	2.34685
TUBA1A	G10E	2.69739	3.98091
TUBA1A	G10R	8.12656	10.7337
TUBA1A	G10S	3.43309	3.64739
TUBA1A	G10V	7.5065	7.84905
TUBA1A	G10W	7.89038	9.68305
TUBA1A	Q11E	-0.266888	0.490933
TUBA1A	Q11H	0.694547	1.15156
TUBA1A	Q11K	-0.341746	0.50403
TUBA1A	Q11L	-0.825833	-0.426286
TUBA1A	Q11P	-1.02913	0.701601
TUBA1A	Q11R	0.0911005	1.0512
TUBA1A	A12D	0.315036	-0.0885013
TUBA1A	A12E	-1.54898	-1.87432
TUBA1A	A12G	1.14727	1.15827
TUBA1A	A12P	-1.38483	-1.13688
TUBA1A	A12S	1.00394	1.04051
TUBA1A	A12T	0.379405	0.343831
TUBA1A	A12V	0.572947	0.490148
TUBA1A	G13A	4.60791	4.59049
TUBA1A	G13C	13.8498	13.8361
TUBA1A	G13D	24.8025	26.5715
TUBA1A	G13E	23.9752	23.8075
TUBA1A	G13R	40.1398	40.412
TUBA1A	G13S	12.2451	12.2247
TUBA1A	G13V	22.2147	22.1804
TUBA1A	G13W	89.0481	89.0671
TUBA1A	V14A	1.61262	1.74456
TUBA1A	V14D	4.11308	4.07937
TUBA1A	V14E	5.63533	5.59075
TUBA1A	V14F	7.99098	8.04035
TUBA1A	V14G	3.54864	3.44397
TUBA1A	V14I	0.70833	0.781313
TUBA1A	V14L	1.79258	1.89529
TUBA1A	V14M	5.73972	5.70858
TUBA1A	Q15E	-1.35582	-1.20022
TUBA1A	Q15H	0.684552	0.692711
TUBA1A	Q15K	-0.0951956	-0.196529
TUBA1A	Q15L	-1.27577	-1.25007
TUBA1A	Q15P	4.00571	4.06219
TUBA1A	Q15R	0.310108	0.285172
TUBA1A	I16F	4.9127	5.29175
TUBA1A	I16K	3.0459	2.58952
TUBA1A	I16L	-0.335879	-0.371428
TUBA1A	I16M	-0.359425	-0.500549
TUBA1A	I16N	2.44669	2.43346
TUBA1A	I16R	4.34475	3.53841
TUBA1A	I16S	3.09719	3.08719
TUBA1A	I16T	1.50607	1.44277
TUBA1A	I16V	0.619758	0.581126
TUBA1A	G17A	3.50013	3.48549
TUBA1A	G17C	10.3857	10.3827
TUBA1A	G17D	23.4338	23.4725
TUBA1A	G17E	28.9987	28.9851
TUBA1A	G17R	37.1233	37.1191
TUBA1A	G17S	7.76794	7.75053
TUBA1A	G17V	15.8893	15.8575
TUBA1A	G17W	49.3007	49.2515
TUBA1A	N18D	-0.113856	-0.101739
TUBA1A	N18H	-0.024949	-0.0500137
TUBA1A	N18I	-1.27242	-1.6018
TUBA1A	N18K	-0.826392	-0.781764
TUBA1A	N18S	-0.40269	-0.39744
TUBA1A	N18T	-0.935219	-0.966627
TUBA1A	N18Y	-2.24986	-2.25516
TUBA1A	A19D	0.615069	0.659661
TUBA1A	A19E	0.51075	0.431564
TUBA1A	A19G	1.84207	1.80344
TUBA1A	A19P	1.96408	2.13891
TUBA1A	A19S	0.621255	0.591662
TUBA1A	A19T	-0.399703	-0.501753
TUBA1A	A19V	0.34583	0.293455
TUBA1A	C20F	7.3398	7.30354
TUBA1A	C20G	1.68799	1.66577
TUBA1A	C20R	11.3551	11.3512
TUBA1A	C20S	0.769161	0.771642
TUBA1A	C20W	23.4826	23.43
TUBA1A	C20Y	10.4427	10.4039
TUBA1A	W21C	4.61245	4.6145
TUBA1A	W21G	6.28483	6.28549
TUBA1A	W21L	1.76344	1.765
TUBA1A	W21R	3.74228	3.7423
TUBA1A	W21S	5.6865	5.68739
TUBA1A	E22A	0.350879	0.313235
TUBA1A	E22D	-0.350554	-0.589663
TUBA1A	E22G	1.88256	1.84897
TUBA1A	E22K	-0.0694667	-0.0602839
TUBA1A	E22Q	-0.0957038	0.0760815
TUBA1A	E22V	-0.446497	-0.477814
TUBA1A	L23F	3.89028	3.7671
TUBA1A	L23H	3.17496	3.23618
TUBA1A	L23I	2.5674	2.13193
TUBA1A	L23M	0.157536	0.196412
TUBA1A	L23P	7.72906	7.7136
TUBA1A	L23Q	2.53562	2.55884
TUBA1A	L23R	3.9762	4.91919
TUBA1A	L23S	3.21836	3.21492
TUBA1A	L23V	2.33226	2.31327
TUBA1A	L23W	11.1292	7.61725
TUBA1A	Y24C	3.97909	3.97942
TUBA1A	Y24D	3.55524	3.55059
TUBA1A	Y24F	0.249766	0.253996
TUBA1A	Y24H	2.84536	2.84552
TUBA1A	Y24N	4.51774	4.51603
TUBA1A	Y24S	4.54434	4.54515
TUBA1A	C25F	8.45275	8.97206
TUBA1A	C25G	1.9337	1.92738
TUBA1A	C25R	6.47767	6.54033
TUBA1A	C25S	-0.449456	-0.453103
TUBA1A	C25W	18.0129	20.5924
TUBA1A	C25Y	12.8305	12.0753
TUBA1A	L26F	-0.145947	-0.137805
TUBA1A	L26H	1.42782	1.43828
TUBA1A	L26I	0.0750629	0.0337623
TUBA1A	L26M	-0.332374	-0.326484
TUBA1A	L26P	3.66159	3.67769
TUBA1A	L26Q	1.21017	1.20185
TUBA1A	L26R	1.0393	1.07278
TUBA1A	L26S	2.06059	2.04666
TUBA1A	L26V	1.18298	1.17962
TUBA1A	L26W	1.28847	1.20114
TUBA1A	E27A	4.21554	4.14277
TUBA1A	E27D	3.33498	2.67347
TUBA1A	E27G	5.61484	5.5567
TUBA1A	E27K	3.78719	3.73577
TUBA1A	E27Q	3.54265	3.63705
TUBA1A	E27V	3.4923	3.40271
TUBA1A	H28D	2.49474	2.50404
TUBA1A	H28L	-1.53135	-1.53022
TUBA1A	H28N	0.21466	0.213775
TUBA1A	H28P	3.55545	3.58001
TUBA1A	H28Q	0.880111	0.895726
TUBA1A	H28R	1.24976	1.16029
TUBA1A	H28Y	5.45449	5.45585
TUBA1A	G29A	2.48528	2.47587
TUBA1A	G29C	2.30328	2.29517
TUBA1A	G29D	2.81141	2.81972
TUBA1A	G29E	2.89748	2.88745
TUBA1A	G29R	0.853229	0.857649
TUBA1A	G29S	2.55103	2.54374
TUBA1A	G29V	3.84089	3.81512
TUBA1A	G29W	3.00602	2.99235
TUBA1A	I30F	9.70274	9.70375
TUBA1A	I30K	4.51869	4.52591
TUBA1A	I30L	1.4371	1.4376
TUBA1A	I30M	0.545883	0.547133
TUBA1A	I30N	4.68694	4.68887
TUBA1A	I30R	10.1721	10.1663
TUBA1A	I30S	4.69768	4.69933
TUBA1A	I30T	3.641	3.64018
TUBA1A	I30V	1.01547	1.0144
TUBA1A	Q31E	0.0243729	0.0254887
TUBA1A	Q31H	0.13771	0.109461
TUBA1A	Q31K	-0.673384	-0.687861
TUBA1A	Q31L	-0.916169	-0.85404
TUBA1A	Q31P	1.21419	1.18932
TUBA1A	Q31R	-0.529584	-0.527836
TUBA1A	P32A	1.7946	1.79339
TUBA1A	P32H	1.97984	1.99256
TUBA1A	P32L	1.94727	1.95082
TUBA1A	P32Q	1.91947	1.92663
TUBA1A	P32R	1.68163	1.70152
TUBA1A	P32S	2.82746	2.85224
TUBA1A	P32T	2.78312	2.79285
TUBA1A	D33A	1.64811	1.67615
TUBA1A	D33E	0.85991	0.832867
TUBA1A	D33G	1.62852	1.70035
TUBA1A	D33H	1.70587	1.72064
TUBA1A	D33N	0.409656	0.413708
TUBA1A	D33V	1.38507	1.39187
TUBA1A	D33Y	1.13891	1.16245
TUBA1A	G34A	4.20074	4.20974
TUBA1A	G34C	4.29887	4.27524
TUBA1A	G34D	11.5996	11.5992
TUBA1A	G34E	8.85618	8.87321
TUBA1A	G34R	10.6516	8.8154
TUBA1A	G34S	5.36713	5.35912
TUBA1A	G34V	7.74405	7.73678
TUBA1A	G34W	26.3842	26.3056
TUBA1A	Q35E	0.0662814	0.05489
TUBA1A	Q35H	0.236502	0.252004
TUBA1A	Q35K	-0.558522	-0.555686
TUBA1A	Q35L	-0.402814	-0.443606
TUBA1A	Q35P	1.43534	1.4356
TUBA1A	Q35R	-0.424019	-0.443722
TUBA1A	M36I	4.69466	4.68803
TUBA1A	M36K	1.80195	1.80355
TUBA1A	M36L	0.762461	0.755915
TUBA1A	M36R	2.31061	2.30765
TUBA1A	M36T	3.00025	3.00017
TUBA1A	M36V	2.55521	2.54947
TUBA1A	P37A	1.83499	1.82176
TUBA1A	P37H	2.39002	2.41712
TUBA1A	P37L	1.71846	1.74478
TUBA1A	P37Q	1.5223	1.54339
TUBA1A	P37R	1.4316	1.50211
TUBA1A	P37S	2.00869	2.02291
TUBA1A	P37T	2.02566	2.03875
TUBA1A	S38A	-0.343759	-0.343759
TUBA1A	S38C	-0.38529	-0.385339
TUBA1A	S38F	-0.754716	-0.75571
TUBA1A	S38G	-0.0231386	-0.0231388
TUBA1A	S38I	-0.904135	-0.903768
TUBA1A	S38L	-1.22927	-1.23065
TUBA1A	S38N	-0.0332845	-0.0332845
TUBA1A	S38P	-1.31297	-1.31806
TUBA1A	S38R	-1.58634	-1.58038
TUBA1A	S38T	0.286803	0.286803
TUBA1A	S38W	-0.702434	-0.705027
TUBA1A	S38Y	-0.715416	-0.71682
TUBA1A	D39A	-0.212559	-0.211698
TUBA1A	D39E	1.72147	1.7218
TUBA1A	D39G	0.365778	0.366584
TUBA1A	D39H	1.56216	1.56298
TUBA1A	D39N	-0.948031	-0.94719
TUBA1A	D39V	1.8731	1.87219
TUBA1A	D39Y	5.84797	5.84368
TUBA1A	K40E	0.408454	0.409033
TUBA1A	K40I	0.519723	0.520309
TUBA1A	K40M	0.315652	0.316239
TUBA1A	K40N	0.170066	0.170652
TUBA1A	K40Q	0.229923	0.230509
TUBA1A	K40R	0.0530073	0.0533824
TUBA1A	K40T	0.535638	0.536223
TUBA1A	T41A	-0.128972	-0.128962
TUBA1A	T41I	0.00397804	0.00398712
TUBA1A	T41K	-0.342	-0.341993
TUBA1A	T41M	0.0970743	0.0970936
TUBA1A	T41N	-0.381036	-0.381018
TUBA1A	T41P	1.15102	1.15103
TUBA1A	T41R	-0.339103	-0.339093
TUBA1A	T41S	-0.0147182	-0.0147131
TUBA1A	I42F	0.0187261	0.0187787
TUBA1A	I42K	-0.0836417	-0.0856494
TUBA1A	I42L	-0.240432	-0.231331
TUBA1A	I42M	-0.0807531	-0.0819115
TUBA1A	I42N	0.284829	0.284315
TUBA1A	I42R	-0.264672	-0.262869
TUBA1A	I42S	0.254946	0.254432
TUBA1A	I42T	0.14208	0.141503
TUBA1A	I42V	0.216241	0.215727
TUBA1A	G43A	2.61931	2.61879
TUBA1A	G43C	4.71124	4.71124
TUBA1A	G43D	4.89408	4.89408
TUBA1A	G43E	3.65631	3.65619
TUBA1A	G43R	3.39808	3.39808
TUBA1A	G43S	3.73664	3.73663
TUBA1A	G43V	6.86218	6.86218
TUBA1A	G43W	5.79811	5.79811
TUBA1A	G44A	3.38984	3.38983
TUBA1A	G44C	3.60461	3.60459
TUBA1A	G44D	3.63635	3.63635
TUBA1A	G44E	3.93272	3.93271
TUBA1A	G44R	3.05636	3.05634
TUBA1A	G44S	3.34707	3.34706
TUBA1A	G44V	4.77092	4.7709
TUBA1A	G44W	3.72039	3.72038
TUBA1A	G45A	3.32228	3.32224
TUBA1A	G45C	3.80044	3.80038
TUBA1A	G45D	6.49871	6.49867
TUBA1A	G45E	6.4966	6.49656
TUBA1A	G45R	3.39051	3.39044
TUBA1A	G45S	4.05861	4.05857
TUBA1A	G45V	7.82619	7.82612
TUBA1A	G45W	5.25083	5.25076
TUBA1A	D46A	-0.424393	-0.424393
TUBA1A	D46E	-0.309887	-0.309887
TUBA1A	D46G	-0.271871	-0.271872
TUBA1A	D46H	-0.339562	-0.339562
TUBA1A	D46N	-0.232103	-0.232103
TUBA1A	D46V	-0.0323254	-0.0323259
TUBA1A	D46Y	-0.940587	-0.940586
TUBA1A	D47A	0.568467	0.567768
TUBA1A	D47E	0.395284	0.395192
TUBA1A	D47G	1.01711	1.01642
TUBA1A	D47H	0.368984	0.368239
TUBA1A	D47N	0.679231	0.678532
TUBA1A	D47V	1.61319	1.61248
TUBA1A	D47Y	0.621354	0.620632
TUBA1A	S48A	-0.383688	-0.383688
TUBA1A	S48C	0.00288336	0.00288336
TUBA1A	S48F	-0.427026	-0.425353
TUBA1A	S48G	0.320413	0.320413
TUBA1A	S48I	0.174648	0.172248
TUBA1A	S48L	-0.262068	-0.262068
TUBA1A	S48N	0.823562	0.823562
TUBA1A	S48P	-0.413294	-0.413683
TUBA1A	S48R	-0.27514	-0.27633
TUBA1A	S48T	-0.0700341	-0.0700341
TUBA1A	S48W	-0.301542	-0.301567
TUBA1A	S48Y	-0.333724	-0.334027
TUBA1A	F49C	2.60291	2.60303
TUBA1A	F49I	1.2418	1.24144
TUBA1A	F49L	0.511017	0.51109
TUBA1A	F49S	3.40046	3.40058
TUBA1A	F49V	2.58266	2.58277
TUBA1A	F49Y	0.959072	0.959088
TUBA1A	N50D	6.49633	6.49643
TUBA1A	N50H	3.55494	3.55475
TUBA1A	N50I	3.8317	3.83153
TUBA1A	N50K	2.18466	2.18429
TUBA1A	N50S	0.550974	0.55122
TUBA1A	N50T	1.23514	1.23196
TUBA1A	N50Y	4.28026	4.28198
TUBA1A	T51A	-0.18945	-0.18945
TUBA1A	T51I	-0.409001	-0.409001
TUBA1A	T51K	-1.22407	-1.22392
TUBA1A	T51M	-1.04491	-1.04492
TUBA1A	T51N	2.3355	2.3355
TUBA1A	T51P	4.13127	4.13127
TUBA1A	T51R	0.175769	0.17651
TUBA1A	T51S	0.317009	0.317009
TUBA1A	F52C	3.42245	3.42245
TUBA1A	F52I	4.24542	4.24542
TUBA1A	F52L	1.72513	1.72513
TUBA1A	F52S	4.04538	4.04538
TUBA1A	F52V	3.00636	3.00636
TUBA1A	F52Y	1.19369	1.19369
TUBA1A	F53C	4.14058	4.13963
TUBA1A	F53I	4.00338	4.00234
TUBA1A	F53L	2.27131	2.27609
TUBA1A	F53S	5.11066	5.10971
TUBA1A	F53V	3.80905	3.8081
TUBA1A	F53Y	0.563147	0.563411
TUBA1A	S54A	-0.202438	-0.202488
TUBA1A	S54C	-0.122088	-0.122137
TUBA1A	S54F	0.433659	0.416806
TUBA1A	S54G	-0.02035	-0.0204048
TUBA1A	S54I	0.0626319	0.0599477
TUBA1A	S54L	-2.64615	-2.64683
TUBA1A	S54N	-0.292229	-0.286647
TUBA1A	S54P	1.02964	1.02959
TUBA1A	S54R	-0.976042	-0.979412
TUBA1A	S54T	0.0677218	0.0676726
TUBA1A	S54W	0.672534	0.669152
TUBA1A	S54Y	0.535928	0.530719
TUBA1A	E55A	-1.82065	-1.81984
TUBA1A	E55D	-0.578002	-0.579364
TUBA1A	E55G	-1.16991	-1.16944
TUBA1A	E55K	-1.94369	-1.94395
TUBA1A	E55Q	-2.3364	-2.3355
TUBA1A	E55V	-3.07262	-3.07171
TUBA1A	T56A	1.24676	1.24649
TUBA1A	T56I	1.17251	1.17222
TUBA1A	T56K	0.130034	0.1306
TUBA1A	T56M	-0.295612	-0.294812
TUBA1A	T56N	0.955267	0.954994
TUBA1A	T56P	1.95432	1.95421
TUBA1A	T56R	0.349464	0.352146
TUBA1A	T56S	-0.133758	-0.133861
TUBA1A	G57A	-0.0223741	-0.0223741
TUBA1A	G57C	0.105721	0.105721
TUBA1A	G57D	-0.0311866	-0.0320105
TUBA1A	G57E	-0.21271	-0.216223
TUBA1A	G57R	-0.310905	-0.309944
TUBA1A	G57S	0.0597626	0.0597626
TUBA1A	G57V	0.00665436	0.00665436
TUBA1A	G57W	-0.170257	-0.170257
TUBA1A	A58D	-0.360071	-0.363795
TUBA1A	A58E	-0.82626	-0.83247
TUBA1A	A58G	-0.102944	-0.103228
TUBA1A	A58P	0.594172	0.594169
TUBA1A	A58S	-0.441945	-0.442123
TUBA1A	A58T	0.138994	0.138003
TUBA1A	A58V	0.485384	0.485637
TUBA1A	G59A	2.6854	2.68289
TUBA1A	G59C	3.97385	3.9234
TUBA1A	G59D	4.22538	4.19496
TUBA1A	G59E	3.25745	3.02674
TUBA1A	G59R	3.0195	2.99256
TUBA1A	G59S	3.44404	3.40452
TUBA1A	G59V	4.34237	4.33593
TUBA1A	G59W	5.19547	5.19695
TUBA1A	K60E	1.38835	1.40164
TUBA1A	K60I	0.795365	0.793834
TUBA1A	K60M	1.03527	1.03873
TUBA1A	K60N	1.71414	1.72106
TUBA1A	K60Q	1.35075	1.36081
TUBA1A	K60R	0.130441	0.140935
TUBA1A	K60T	1.72674	1.72843
TUBA1A	H61D	6.26982	6.25957
TUBA1A	H61L	0.639113	0.636467
TUBA1A	H61N	2.42062	2.4155
TUBA1A	H61P	6.4559	6.41486
TUBA1A	H61Q	3.39877	3.39157
TUBA1A	H61R	2.96601	2.96435
TUBA1A	H61Y	9.40153	9.39303
TUBA1A	V62A	1.95514	1.9551
TUBA1A	V62D	3.10334	3.10082
TUBA1A	V62E	2.35503	2.35248
TUBA1A	V62F	3.42509	3.41882
TUBA1A	V62G	2.90012	2.90008
TUBA1A	V62I	-0.147738	-0.147658
TUBA1A	V62L	0.420818	0.420891
TUBA1A	V62M	-0.0449195	-0.0446933
TUBA1A	P63A	3.49959	3.52483
TUBA1A	P63H	20.4874	20.4847
TUBA1A	P63L	13.0722	13.0509
TUBA1A	P63Q	13.3153	13.3154
TUBA1A	P63R	25.2927	25.3568
TUBA1A	P63S	5.6701	5.69533
TUBA1A	P63T	7.59928	7.60718
TUBA1A	R64C	2.2096	2.20941
TUBA1A	R64G	3.42829	3.42842
TUBA1A	R64H	2.43216	2.43181
TUBA1A	R64I	1.17212	1.17201
TUBA1A	R64K	1.18052	1.20789
TUBA1A	R64L	-0.543694	-0.542358
TUBA1A	R64M	-0.320159	-0.320295
TUBA1A	R64P	7.15704	7.15717
TUBA1A	R64Q	1.93581	1.94077
TUBA1A	R64S	3.45508	3.45493
TUBA1A	R64T	2.97726	2.97711
TUBA1A	R64W	4.15474	4.14481
TUBA1A	A65D	8.65524	8.63156
TUBA1A	A65E	7.43237	7.50816
TUBA1A	A65G	1.82361	1.82361
TUBA1A	A65P	9.61176	9.61176
TUBA1A	A65S	0.78416	0.78416
TUBA1A	A65T	1.21556	1.21616
TUBA1A	A65V	2.18212	2.1875
TUBA1A	V66A	3.24826	3.24891
TUBA1A	V66D	6.10412	6.1052
TUBA1A	V66E	5.07439	5.07705
TUBA1A	V66F	8.18794	7.88905
TUBA1A	V66G	5.221	5.22159
TUBA1A	V66I	-0.457279	-0.45724
TUBA1A	V66L	-0.443621	-0.455543
TUBA1A	V66M	2.14619	2.14425
TUBA1A	F67C	4.41893	4.4139
TUBA1A	F67I	3.73195	3.73308
TUBA1A	F67L	1.03264	1.03658
TUBA1A	F67S	6.42839	6.42505
TUBA1A	F67V	3.68101	3.66432
TUBA1A	F67Y	1.45768	1.45744
TUBA1A	V68A	4.02755	4.02744
TUBA1A	V68D	5.15055	5.10229
TUBA1A	V68E	4.78833	4.70218
TUBA1A	V68F	6.72377	6.91325
TUBA1A	V68G	6.32928	6.33098
TUBA1A	V68I	-0.805015	-0.805771
TUBA1A	V68L	0.68039	0.671414
TUBA1A	V68M	2.16921	2.16525
TUBA1A	D69A	-1.54452	-2.90486
TUBA1A	D69E	0.718917	0.673731
TUBA1A	D69G	-0.385328	-1.77822
TUBA1A	D69H	-0.971352	0.852484
TUBA1A	D69N	-1.01204	-1.76196
TUBA1A	D69V	0.391867	-0.96451
TUBA1A	D69Y	-0.571188	4.74881
TUBA1A	L70F	3.48012	3.26025
TUBA1A	L70H	2.25525	2.26043
TUBA1A	L70I	3.87862	3.83831
TUBA1A	L70M	-0.0530619	-0.027117
TUBA1A	L70P	2.97709	3.16258
TUBA1A	L70Q	2.3001	2.33417
TUBA1A	L70R	2.6057	2.81177
TUBA1A	L70S	3.37358	3.37884
TUBA1A	L70V	4.16552	4.44867
TUBA1A	L70W	14.1906	14.2259
TUBA1A	E71A	-0.6611	-1.91491
TUBA1A	E71D	0.241932	1.52911
TUBA1A	E71G	-0.615156	-1.95192
TUBA1A	E71K	-1.59528	-0.734604
TUBA1A	E71Q	-1.21348	0.395947
TUBA1A	E71V	-0.0905252	-0.238648
TUBA1A	P72A	1.18234	1.1369
TUBA1A	P72H	1.28501	1.38447
TUBA1A	P72L	1.39954	0.733231
TUBA1A	P72Q	0.644886	0.698677
TUBA1A	P72R	0.458613	0.813715
TUBA1A	P72S	0.542652	0.117691
TUBA1A	P72T	2.47185	2.29918
TUBA1A	T73A	-0.637509	-0.821434
TUBA1A	T73I	-0.487363	-0.180598
TUBA1A	T73K	-0.749286	-0.8453
TUBA1A	T73M	-0.511206	-1.14212
TUBA1A	T73N	-0.0684565	-0.753101
TUBA1A	T73P	-0.482199	0.622402
TUBA1A	T73R	-0.671596	-0.469337
TUBA1A	T73S	-0.316183	0.157179
TUBA1A	V74A	0.740051	0.642687
TUBA1A	V74D	3.88483	3.09217
TUBA1A	V74E	1.62839	2.0567
TUBA1A	V74F	1.14851	1.41392
TUBA1A	V74G	1.81895	1.75771
TUBA1A	V74I	0.0710966	-0.387585
TUBA1A	V74L	0.621659	-0.849274
TUBA1A	V74M	0.4514	-0.67562
TUBA1A	I75F	15.5716	15.3454
TUBA1A	I75K	7.7587	7.83422
TUBA1A	I75L	-0.609778	-0.568924
TUBA1A	I75M	1.80963	1.88103
TUBA1A	I75N	3.8483	3.95064
TUBA1A	I75R	8.42156	8.76414
TUBA1A	I75S	4.25187	4.34873
TUBA1A	I75T	3.01829	3.12634
TUBA1A	I75V	0.577073	0.578778
TUBA1A	D76A	0.0239424	0.0221475
TUBA1A	D76E	-0.223962	-0.250535
TUBA1A	D76G	0.763897	0.754045
TUBA1A	D76H	0.367237	0.31591
TUBA1A	D76N	-0.503094	-0.394973
TUBA1A	D76V	0.908048	0.902167
TUBA1A	D76Y	-0.526358	-0.707844
TUBA1A	E77A	-0.206583	-0.0533128
TUBA1A	E77D	0.152863	0.36759
TUBA1A	E77G	0.235745	0.389056
TUBA1A	E77K	-0.191208	-0.535584
TUBA1A	E77Q	-0.46133	-0.637501
TUBA1A	E77V	0.335172	0.29987
TUBA1A	V78A	1.5632	1.65836
TUBA1A	V78D	2.59265	2.70739
TUBA1A	V78E	2.16714	2.29179
TUBA1A	V78F	4.39281	4.32125
TUBA1A	V78G	2.81796	2.92691
TUBA1A	V78I	-0.443627	-0.442155
TUBA1A	V78L	-1.08033	-1.0583
TUBA1A	V78M	-0.569492	-0.350688
TUBA1A	R79C	1.70453	1.6988
TUBA1A	R79G	2.14014	2.20552
TUBA1A	R79H	1.7574	1.7362
TUBA1A	R79I	1.37226	1.44948
TUBA1A	R79K	0.813339	0.481802
TUBA1A	R79L	0.318714	0.396699
TUBA1A	R79M	0.0946223	0.180922
TUBA1A	R79P	5.28914	4.96537
TUBA1A	R79Q	1.53021	1.26663
TUBA1A	R79S	1.69301	1.68302
TUBA1A	R79T	1.70836	1.904
TUBA1A	R79W	1.57068	1.11562
TUBA1A	T80A	0.89524	0.896329
TUBA1A	T80I	0.0928172	0.0995009
TUBA1A	T80K	0.0704684	0.0640081
TUBA1A	T80M	0.642945	0.613269
TUBA1A	T80N	-0.226233	-0.227615
TUBA1A	T80P	4.71918	4.71574
TUBA1A	T80R	-0.257614	-0.295205
TUBA1A	T80S	-0.0831505	-0.0820422
TUBA1A	G81A	0.827808	0.835863
TUBA1A	G81C	1.60992	1.62535
TUBA1A	G81D	-0.678102	-0.629337
TUBA1A	G81E	-0.174039	-0.0347679
TUBA1A	G81R	1.44588	1.55515
TUBA1A	G81S	0.369091	0.386499
TUBA1A	G81V	2.67936	2.68578
TUBA1A	G81W	3.50258	3.4528
TUBA1A	T82A	-0.0696945	-0.0658016
TUBA1A	T82I	-0.209841	-0.120261
TUBA1A	T82K	-0.812655	-0.762494
TUBA1A	T82M	-0.99943	-0.95671
TUBA1A	T82N	-0.10667	-0.224459
TUBA1A	T82P	-0.794869	-0.758452
TUBA1A	T82R	-0.712905	-0.693243
TUBA1A	T82S	0.314344	0.348978
TUBA1A	Y83C	2.14264	2.18397
TUBA1A	Y83D	3.6342	2.93763
TUBA1A	Y83F	-0.724798	-0.717459
TUBA1A	Y83H	1.8991	1.80072
TUBA1A	Y83N	2.32971	2.27753
TUBA1A	Y83S	3.68589	3.76793
TUBA1A	R84C	0.322705	0.320172
TUBA1A	R84G	0.215321	0.212781
TUBA1A	R84H	0.200387	0.15169
TUBA1A	R84I	3.14862	3.14705
TUBA1A	R84K	0.0378371	0.0367265
TUBA1A	R84L	0.16963	0.167687
TUBA1A	R84M	0.350592	0.348026
TUBA1A	R84P	2.05025	2.04683
TUBA1A	R84Q	0.248067	0.24544
TUBA1A	R84S	0.374269	0.371737
TUBA1A	R84T	1.62102	1.61849
TUBA1A	R84W	0.494938	0.492825
TUBA1A	Q85E	0.0618561	0.0637722
TUBA1A	Q85H	0.826237	0.830348
TUBA1A	Q85K	-0.03486	-0.0295198
TUBA1A	Q85L	-0.0860997	-0.0723484
TUBA1A	Q85P	0.969686	0.971817
TUBA1A	Q85R	0.122951	0.123744
TUBA1A	L86F	4.7579	4.88721
TUBA1A	L86H	5.07557	5.07367
TUBA1A	L86I	3.07562	3.07085
TUBA1A	L86M	1.679	1.66528
TUBA1A	L86P	9.90048	9.91357
TUBA1A	L86Q	3.78738	3.78384
TUBA1A	L86R	8.4683	8.73017
TUBA1A	L86S	3.55437	3.55262
TUBA1A	L86V	3.84318	3.82949
TUBA1A	L86W	10.7982	10.9311
TUBA1A	F87C	3.94933	3.95358
TUBA1A	F87I	1.97862	1.97899
TUBA1A	F87L	1.49271	1.49919
TUBA1A	F87S	4.42242	4.42248
TUBA1A	F87V	2.98894	2.98886
TUBA1A	F87Y	0.772255	0.781691
TUBA1A	H88D	1.76464	1.84866
TUBA1A	H88L	-0.936448	-0.937154
TUBA1A	H88N	0.875187	0.873814
TUBA1A	H88P	-1.47722	-1.4773
TUBA1A	H88Q	0.26982	0.270761
TUBA1A	H88R	0.17984	0.17165
TUBA1A	H88Y	-1.27703	-1.27262
TUBA1A	P89A	1.62898	1.62917
TUBA1A	P89H	2.06123	2.05858
TUBA1A	P89L	1.44632	1.46224
TUBA1A	P89Q	1.30047	1.30406
TUBA1A	P89R	1.42413	1.44977
TUBA1A	P89S	1.92934	1.92952
TUBA1A	P89T	1.89399	1.896
TUBA1A	E90A	1.69912	1.75416
TUBA1A	E90D	1.65671	1.65419
TUBA1A	E90G	2.34856	2.36362
TUBA1A	E90K	1.63075	1.7887
TUBA1A	E90Q	1.65848	1.66585
TUBA1A	E90V	1.95222	1.9569
TUBA1A	Q91E	2.87619	2.84658
TUBA1A	Q91H	0.93129	0.927142
TUBA1A	Q91K	1.02075	1.1151
TUBA1A	Q91L	-1.0688	-1.43141
TUBA1A	Q91P	2.56709	2.56322
TUBA1A	Q91R	4.37	4.39612
TUBA1A	L92F	5.76438	5.76054
TUBA1A	L92H	3.6101	3.5976
TUBA1A	L92I	1.24728	1.25521
TUBA1A	L92M	0.318857	0.318771
TUBA1A	L92P	6.43589	6.4296
TUBA1A	L92Q	2.91645	2.7025
TUBA1A	L92R	3.5847	3.50455
TUBA1A	L92S	3.24682	3.25185
TUBA1A	L92V	2.37719	2.38059
TUBA1A	L92W	6.60673	6.60691
TUBA1A	I93F	12.118	12.5906
TUBA1A	I93K	5.00598	3.61837
TUBA1A	I93L	0.476807	0.476745
TUBA1A	I93M	0.661123	0.660132
TUBA1A	I93N	3.79807	3.79473
TUBA1A	I93R	4.61339	4.77917
TUBA1A	I93S	4.59341	4.59529
TUBA1A	I93T	2.91969	2.93152
TUBA1A	I93V	1.05624	1.06552
TUBA1A	T94A	1.41202	1.4441
TUBA1A	T94I	-0.240206	-0.136374
TUBA1A	T94K	1.15661	0.949136
TUBA1A	T94M	0.790483	0.0207356
TUBA1A	T94N	-0.50503	-0.535002
TUBA1A	T94P	2.32253	2.35252
TUBA1A	T94R	1.92358	1.57097
TUBA1A	T94S	1.19545	1.21379
TUBA1A	G95A	0.985538	0.918353
TUBA1A	G95C	0.301171	0.232062
TUBA1A	G95D	1.00288	0.504046
TUBA1A	G95E	0.960336	0.747846
TUBA1A	G95R	0.486908	0.357542
TUBA1A	G95S	1.23923	1.19275
TUBA1A	G95V	2.53162	2.56285
TUBA1A	G95W	2.74248	2.918
TUBA1A	K96E	0.447027	1.45478
TUBA1A	K96I	0.591152	1.18622
TUBA1A	K96M	1.57642	1.57315
TUBA1A	K96N	0.461567	1.43971
TUBA1A	K96Q	-0.0233553	0.882391
TUBA1A	K96R	-0.0114758	0.189408
TUBA1A	K96T	0.471891	1.32935
TUBA1A	E97A	0.874951	1.4587
TUBA1A	E97D	0.25476	0.385837
TUBA1A	E97G	1.21282	2.20595
TUBA1A	E97K	-0.0363822	0.218802
TUBA1A	E97Q	-0.235235	0.464058
TUBA1A	E97V	0.394981	0.635946
TUBA1A	D98A	0.430694	0.76427
TUBA1A	D98E	1.48197	1.04165
TUBA1A	D98G	-0.75698	-0.728088
TUBA1A	D98H	1.13362	4.26855
TUBA1A	D98N	-1.04866	-1.54046
TUBA1A	D98V	2.25299	2.65091
TUBA1A	D98Y	-0.0449898	5.93098
TUBA1A	A99D	9.48947	9.23162
TUBA1A	A99E	6.56817	7.84073
TUBA1A	A99G	1.22752	1.12336
TUBA1A	A99P	1.99941	2.67204
TUBA1A	A99S	0.866765	0.82885
TUBA1A	A99T	4.99001	5.05796
TUBA1A	A99V	4.69906	4.7896
TUBA1A	A100D	-0.384431	3.85034
TUBA1A	A100E	-0.7089	4.64822
TUBA1A	A100G	-0.874991	-0.425532
TUBA1A	A100P	6.09718	4.9852
TUBA1A	A100S	0.237676	1.62025
TUBA1A	A100T	1.13868	2.9749
TUBA1A	A100V	0.901173	3.67949
TUBA1A	N101D	0.280457	0.232175
TUBA1A	N101H	0.604144	0.124227
TUBA1A	N101I	1.79786	2.52525
TUBA1A	N101K	-0.131493	0.81536
TUBA1A	N101S	0.979098	1.02316
TUBA1A	N101T	1.44703	2.33845
TUBA1A	N101Y	-0.0307729	1.06023
TUBA1A	N102D	-0.516006	-0.408482
TUBA1A	N102H	2.40148	12.8132
TUBA1A	N102I	-0.413724	0.128896
TUBA1A	N102K	1.23894	3.48557
TUBA1A	N102S	2.12307	2.14803
TUBA1A	N102T	1.13619	1.09673
TUBA1A	N102Y	0.440177	21.4938
TUBA1A	Y103C	3.0189	2.91241
TUBA1A	Y103D	4.22849	4.10341
TUBA1A	Y103F	-0.371975	-0.390344
TUBA1A	Y103H	1.81163	1.67309
TUBA1A	Y103N	2.84474	2.75047
TUBA1A	Y103S	3.48669	3.38991
TUBA1A	A104D	11.3394	11.4641
TUBA1A	A104E	14.0502	13.902
TUBA1A	A104G	1.30857	1.27837
TUBA1A	A104P	4.12699	4.58715
TUBA1A	A104S	1.15295	1.14761
TUBA1A	A104T	3.52689	3.60411
TUBA1A	A104V	5.12232	5.71063
TUBA1A	R105C	2.82345	2.37657
TUBA1A	R105G	3.33467	3.20948
TUBA1A	R105H	9.15509	10.1523
TUBA1A	R105I	3.21315	2.45769
TUBA1A	R105K	1.49334	1.67822
TUBA1A	R105L	1.32236	0.60009
TUBA1A	R105M	1.17098	0.659088
TUBA1A	R105P	3.92749	5.30254
TUBA1A	R105Q	2.32699	1.72276
TUBA1A	R105S	2.64328	2.61706
TUBA1A	R105T	4.405	4.45615
TUBA1A	R105W	5.50007	8.72945
TUBA1A	G106A	2.22323	2.21907
TUBA1A	G106C	10.6592	10.655
TUBA1A	G106D	18.6753	17.7134
TUBA1A	G106E	20.7818	21.3781
TUBA1A	G106R	33.3599	32.6221
TUBA1A	G106S	7.81184	7.8077
TUBA1A	G106V	17.3443	17.3857
TUBA1A	G106W	65.8677	68.9812
TUBA1A	H107D	2.86752	2.89041
TUBA1A	H107L	0.247375	0.170079
TUBA1A	H107N	0.695686	0.727361
TUBA1A	H107P	8.88457	8.77849
TUBA1A	H107Q	1.56964	1.52494
TUBA1A	H107R	0.774387	1.14747
TUBA1A	H107Y	-0.203181	-0.0974656
TUBA1A	Y108C	1.93753	1.87311
TUBA1A	Y108D	3.58844	3.46937
TUBA1A	Y108F	1.14475	1.05369
TUBA1A	Y108H	2.49861	2.48074
TUBA1A	Y108N	1.93664	1.75163
TUBA1A	Y108S	3.46199	3.27579
TUBA1A	T109A	1.22081	1.43248
TUBA1A	T109I	1.09655	1.14862
TUBA1A	T109K	0.982491	0.751442
TUBA1A	T109M	1.26077	1.22458
TUBA1A	T109N	0.814758	0.841882
TUBA1A	T109P	3.27413	3.42037
TUBA1A	T109R	1.0603	0.88833
TUBA1A	T109S	0.572423	0.577734
TUBA1A	I110F	2.12572	7.51928
TUBA1A	I110K	1.3982	1.01004
TUBA1A	I110L	-0.064547	-0.0394961
TUBA1A	I110M	-0.499696	-0.472079
TUBA1A	I110N	2.82765	2.8371
TUBA1A	I110R	1.20374	1.04094
TUBA1A	I110S	2.47101	2.23568
TUBA1A	I110T	2.10794	2.11122
TUBA1A	I110V	0.256164	0.260635
TUBA1A	G111A	1.66547	1.66544
TUBA1A	G111C	7.18332	7.18183
TUBA1A	G111D	13.7591	14.9998
TUBA1A	G111E	18.8608	18.7996
TUBA1A	G111R	31.4441	27.4974
TUBA1A	G111S	8.02867	8.02467
TUBA1A	G111V	13.2788	13.2888
TUBA1A	G111W	44.1709	54.052
TUBA1A	K112E	0.204202	0.201935
TUBA1A	K112I	0.307643	0.290489
TUBA1A	K112M	-0.0305391	-0.0430951
TUBA1A	K112N	0.558742	0.544594
TUBA1A	K112Q	-0.0328343	-0.0453469
TUBA1A	K112R	-0.260445	-0.285282
TUBA1A	K112T	1.5636	1.54647
TUBA1A	E113A	0.353092	0.362774
TUBA1A	E113D	0.322192	0.298397
TUBA1A	E113G	0.809792	0.812147
TUBA1A	E113K	-0.641578	-0.671084
TUBA1A	E113Q	-0.484762	-0.483085
TUBA1A	E113V	0.394596	0.399663
TUBA1A	I114F	1.00835	1.02957
TUBA1A	I114K	2.14903	2.17233
TUBA1A	I114L	0.389192	0.38855
TUBA1A	I114M	-0.0279662	-0.0301661
TUBA1A	I114N	1.72039	1.72037
TUBA1A	I114R	2.20145	2.21485
TUBA1A	I114S	2.98083	2.94192
TUBA1A	I114T	2.26714	2.27176
TUBA1A	I114V	1.27299	1.27237
TUBA1A	I115F	2.16895	2.18559
TUBA1A	I115K	2.98347	2.99036
TUBA1A	I115L	0.689476	0.691317
TUBA1A	I115M	-0.387497	-0.396836
TUBA1A	I115N	3.13641	3.13365
TUBA1A	I115R	3.6224	3.62657
TUBA1A	I115S	4.0893	4.0971
TUBA1A	I115T	3.86467	3.8688
TUBA1A	I115V	1.50169	1.50352
TUBA1A	D116A	1.12913	1.18925
TUBA1A	D116E	0.0544472	0.100669
TUBA1A	D116G	1.66826	1.72837
TUBA1A	D116H	1.48684	1.54696
TUBA1A	D116N	1.46808	1.5282
TUBA1A	D116V	1.40363	1.46374
TUBA1A	D116Y	1.02617	1.0863
TUBA1A	L117F	1.16354	1.17041
TUBA1A	L117H	1.90002	1.94837
TUBA1A	L117I	0.58257	0.588652
TUBA1A	L117M	0.0850029	0.0978242
TUBA1A	L117P	0.432663	0.497606
TUBA1A	L117Q	1.04638	1.02949
TUBA1A	L117R	1.0544	1.02873
TUBA1A	L117S	1.47272	1.48577
TUBA1A	L117V	1.32762	1.33584
TUBA1A	L117W	1.70022	1.7271
TUBA1A	V118A	2.63004	2.63296
TUBA1A	V118D	4.39023	4.39869
TUBA1A	V118E	4.50149	4.50495
TUBA1A	V118F	3.12655	3.12986
TUBA1A	V118G	4.89512	4.90235
TUBA1A	V118I	0.479365	0.479032
TUBA1A	V118L	1.46568	1.46809
TUBA1A	V118M	4.60825	4.61037
TUBA1A	L119F	3.19409	4.67662
TUBA1A	L119H	4.3058	4.28709
TUBA1A	L119I	1.9798	1.97892
TUBA1A	L119M	-0.22279	-0.221314
TUBA1A	L119P	6.83412	6.8325
TUBA1A	L119Q	2.30213	2.30389
TUBA1A	L119R	2.63693	2.89952
TUBA1A	L119S	3.20207	3.2039
TUBA1A	L119V	2.87239	2.87027
TUBA1A	L119W	7.71225	7.71454
TUBA1A	D120A	-0.247412	-0.246061
TUBA1A	D120E	-0.382528	-0.383936
TUBA1A	D120G	0.639785	0.626104
TUBA1A	D120H	-0.0894389	-0.0997983
TUBA1A	D120N	-0.368191	-0.374292
TUBA1A	D120V	0.221625	0.213354
TUBA1A	D120Y	-0.473533	-0.477173
TUBA1A	R121C	0.827788	0.840398
TUBA1A	R121G	2.44526	2.44663
TUBA1A	R121H	1.74435	1.743
TUBA1A	R121I	2.66185	2.67149
TUBA1A	R121K	-0.0923771	-0.0835615
TUBA1A	R121L	-0.754299	-0.754524
TUBA1A	R121M	-0.62115	-0.618349
TUBA1A	R121P	4.64014	4.6421
TUBA1A	R121Q	0.161794	0.141399
TUBA1A	R121S	1.35017	1.27442
TUBA1A	R121T	0.382147	0.395169
TUBA1A	R121W	0.227899	0.223237
TUBA1A	I122F	8.29323	8.29444
TUBA1A	I122K	5.81149	5.81033
TUBA1A	I122L	0.0896201	0.0900368
TUBA1A	I122M	1.34071	1.34139
TUBA1A	I122N	3.40326	3.40368
TUBA1A	I122R	7.39802	7.3937
TUBA1A	I122S	4.53889	4.5392
TUBA1A	I122T	3.52624	3.52653
TUBA1A	I122V	1.40952	1.40951
TUBA1A	R123C	0.831327	0.84392
TUBA1A	R123G	1.53806	1.53822
TUBA1A	R123H	-0.225859	-0.211
TUBA1A	R123I	0.476955	0.484076
TUBA1A	R123K	0.127042	0.129526
TUBA1A	R123L	0.255481	0.259177
TUBA1A	R123M	0.105066	0.0771426
TUBA1A	R123P	4.53609	4.53987
TUBA1A	R123Q	0.154487	0.160649
TUBA1A	R123S	0.708616	0.720612
TUBA1A	R123T	1.08755	1.09349
TUBA1A	R123W	-1.24963	-1.24102
TUBA1A	K124E	0.949392	0.943743
TUBA1A	K124I	-0.0759689	-0.0833685
TUBA1A	K124M	-0.817366	-0.809688
TUBA1A	K124N	1.1631	1.16228
TUBA1A	K124Q	-0.131569	-0.133427
TUBA1A	K124R	0.462975	0.469525
TUBA1A	K124T	1.31504	1.31834
TUBA1A	L125F	0.923872	0.923783
TUBA1A	L125H	3.46625	3.4689
TUBA1A	L125I	0.578523	0.601219
TUBA1A	L125M	0.0340455	0.0341266
TUBA1A	L125P	3.5643	3.56782
TUBA1A	L125Q	2.54285	2.52776
TUBA1A	L125R	3.81292	3.81903
TUBA1A	L125S	3.73246	3.73279
TUBA1A	L125V	1.26515	1.28519
TUBA1A	L125W	3.11323	3.11177
TUBA1A	A126D	2.23488	2.2389
TUBA1A	A126E	0.679302	0.682386
TUBA1A	A126G	1.91351	1.91426
TUBA1A	A126P	4.66834	4.66886
TUBA1A	A126S	0.218247	0.22162
TUBA1A	A126T	-0.174538	-0.174656
TUBA1A	A126V	-0.142254	-0.143723
TUBA1A	D127A	-0.658732	-0.656585
TUBA1A	D127E	-0.582392	-0.581076
TUBA1A	D127G	0.167851	0.170319
TUBA1A	D127H	-0.339166	-0.337729
TUBA1A	D127N	-0.787044	-0.785345
TUBA1A	D127V	0.589227	0.592698
TUBA1A	D127Y	-0.902431	-0.900837
TUBA1A	Q128E	0.954414	0.950348
TUBA1A	Q128H	0.345	0.357451
TUBA1A	Q128K	-0.60168	-0.601948
TUBA1A	Q128L	-0.414576	-0.415312
TUBA1A	Q128P	1.28112	1.28515
TUBA1A	Q128R	-0.966568	-0.965966
TUBA1A	C129F	3.428	3.43746
TUBA1A	C129G	2.32905	2.32926
TUBA1A	C129R	6.76249	6.7722
TUBA1A	C129S	1.35633	1.35974
TUBA1A	C129W	13.9782	13.9817
TUBA1A	C129Y	4.49485	4.51338
TUBA1A	T130A	-0.0295728	-0.0295746
TUBA1A	T130I	-0.331287	-0.331284
TUBA1A	T130K	-0.77704	-0.777038
TUBA1A	T130M	-0.69265	-0.692646
TUBA1A	T130N	0.226301	0.2263
TUBA1A	T130P	1.02462	1.0246
TUBA1A	T130R	-0.52586	-0.525859
TUBA1A	T130S	-0.0189515	-0.0189533
TUBA1A	G131A	0.0321021	0.0321108
TUBA1A	G131C	0.243334	0.243335
TUBA1A	G131D	-0.0771495	-0.0771409
TUBA1A	G131E	-0.0603856	-0.0603768
TUBA1A	G131R	-0.489843	-0.489964
TUBA1A	G131S	-0.763923	-0.764047
TUBA1A	G131V	2.99082	2.99083
TUBA1A	G131W	-0.0985626	-0.0985617
TUBA1A	L132F	5.80616	5.82453
TUBA1A	L132H	3.54707	3.54711
TUBA1A	L132I	1.85109	1.8511
TUBA1A	L132M	0.853746	0.853757
TUBA1A	L132P	1.44226	1.4423
TUBA1A	L132Q	2.5122	2.51223
TUBA1A	L132R	4.16604	4.18236
TUBA1A	L132S	4.16199	4.16201
TUBA1A	L132V	2.46157	2.4616
TUBA1A	L132W	7.92374	7.92966
TUBA1A	Q133E	1.97696	1.97407
TUBA1A	Q133H	4.30821	4.30757
TUBA1A	Q133K	1.73261	1.7337
TUBA1A	Q133L	0.719972	0.719942
TUBA1A	Q133P	5.93931	5.93929
TUBA1A	Q133R	2.59673	2.60026
TUBA1A	G134A	9.64963	9.63595
TUBA1A	G134C	16.3686	16.3548
TUBA1A	G134D	23.698	23.6753
TUBA1A	G134E	28.782	28.762
TUBA1A	G134R	34.3336	34.3268
TUBA1A	G134S	14.7649	14.7502
TUBA1A	G134V	23.1093	23.1079
TUBA1A	G134W	54.3385	54.3249
TUBA1A	F135C	5.49018	5.49018
TUBA1A	F135I	2.49973	2.50641
TUBA1A	F135L	2.72464	2.71073
TUBA1A	F135S	6.49204	6.49713
TUBA1A	F135V	3.45135	3.4515
TUBA1A	F135Y	0.602894	0.602896
TUBA1A	L136F	0.200999	0.200949
TUBA1A	L136H	2.16627	2.16604
TUBA1A	L136I	-0.368856	-0.368856
TUBA1A	L136M	-0.369368	-0.369368
TUBA1A	L136P	3.75226	3.75226
TUBA1A	L136Q	2.54263	2.54263
TUBA1A	L136R	4.2314	4.235
TUBA1A	L136S	3.70778	3.70778
TUBA1A	L136V	0.572683	0.572683
TUBA1A	L136W	3.02631	3.02417
TUBA1A	V137A	3.62068	3.62747
TUBA1A	V137D	4.5598	4.5514
TUBA1A	V137E	2.14567	2.1632
TUBA1A	V137F	2.53807	2.1664
TUBA1A	V137G	5.30184	5.30541
TUBA1A	V137I	-1.24611	-1.24106
TUBA1A	V137L	-0.569549	-0.566126
TUBA1A	V137M	-0.383902	-0.379237
TUBA1A	F138C	4.19719	4.19867
TUBA1A	F138I	1.62286	1.61524
TUBA1A	F138L	1.0926	1.09505
TUBA1A	F138S	5.52653	5.528
TUBA1A	F138V	2.15658	2.14733
TUBA1A	F138Y	0.811315	0.81131
TUBA1A	H139D	4.29919	4.23084
TUBA1A	H139L	1.68132	1.63461
TUBA1A	H139N	0.470904	0.424105
TUBA1A	H139P	3.44726	3.39614
TUBA1A	H139Q	2.90826	2.86155
TUBA1A	H139R	-2.61497	-2.59661
TUBA1A	H139Y	3.42948	3.38129
TUBA1A	S140A	-0.00551021	-0.00577343
TUBA1A	S140C	0.109349	0.103457
TUBA1A	S140F	2.1941	2.88879
TUBA1A	S140G	0.751019	0.74828
TUBA1A	S140I	1.06459	1.10772
TUBA1A	S140L	0.340272	0.300075
TUBA1A	S140N	1.44641	1.66265
TUBA1A	S140P	-2.1334	-2.1485
TUBA1A	S140R	0.867327	0.732803
TUBA1A	S140T	0.584369	0.620712
TUBA1A	S140W	3.38653	3.6968
TUBA1A	S140Y	3.59683	4.05335
TUBA1A	F141C	3.67547	3.67784
TUBA1A	F141I	3.32041	3.32206
TUBA1A	F141L	0.565893	0.56924
TUBA1A	F141S	4.84877	4.86037
TUBA1A	F141V	3.0549	3.08369
TUBA1A	F141Y	0.846273	0.846186
TUBA1A	G142A	1.31906	1.21957
TUBA1A	G142C	1.32898	1.07861
TUBA1A	G142D	2.56924	1.88346
TUBA1A	G142E	2.72882	1.92885
TUBA1A	G142R	1.39646	1.9925
TUBA1A	G142S	1.10845	1.04785
TUBA1A	G142V	2.91172	2.84294
TUBA1A	G142W	2.38985	2.1913
TUBA1A	G143A	0.0883531	0.307593
TUBA1A	G143C	1.01742	1.01773
TUBA1A	G143D	-4.0602	-2.73673
TUBA1A	G143E	-2.25009	-2.28858
TUBA1A	G143R	1.02084	2.07799
TUBA1A	G143S	-0.571227	-0.163742
TUBA1A	G143V	0.715728	1.37169
TUBA1A	G143W	0.329334	1.25695
TUBA1A	G144A	2.67429	2.83691
TUBA1A	G144C	9.55103	10.384
TUBA1A	G144D	15.2888	18.9937
TUBA1A	G144E	14.3064	15.2911
TUBA1A	G144R	25.1489	31.4307
TUBA1A	G144S	7.37446	7.70588
TUBA1A	G144V	15.4975	15.9365
TUBA1A	G144W	46.6349	50.908
TUBA1A	T145A	0.555277	0.458464
TUBA1A	T145I	-2.17469	-1.72062
TUBA1A	T145K	0.709474	1.21404
TUBA1A	T145M	-0.0336829	1.19853
TUBA1A	T145N	1.69952	2.06375
TUBA1A	T145P	0.794416	2.06961
TUBA1A	T145R	-0.902046	8.65914
TUBA1A	T145S	1.5116	1.57622
TUBA1A	G146A	2.02896	2.03398
TUBA1A	G146C	1.68607	1.63905
TUBA1A	G146D	2.29346	2.16829
TUBA1A	G146E	1.5308	1.46675
TUBA1A	G146R	7.7032	8.53579
TUBA1A	G146S	1.54105	1.5231
TUBA1A	G146V	7.45811	7.50064
TUBA1A	G146W	19.4009	20.5577
TUBA1A	S147A	-0.928989	-0.926733
TUBA1A	S147C	1.56778	1.54416
TUBA1A	S147F	39.5177	39.669
TUBA1A	S147G	0.0852044	0.0883319
TUBA1A	S147I	9.43524	9.53467
TUBA1A	S147L	12.6089	12.5971
TUBA1A	S147N	10.1132	10.2177
TUBA1A	S147P	6.57107	6.62697
TUBA1A	S147R	28.1744	28.3047
TUBA1A	S147T	2.92071	2.92211
TUBA1A	S147W	63.3192	69.2026
TUBA1A	S147Y	51.2686	51.4333
TUBA1A	G148A	6.51786	6.51537
TUBA1A	G148C	13.606	13.6018
TUBA1A	G148D	27.7048	27.5434
TUBA1A	G148E	33.6933	33.2979
TUBA1A	G148R	44.8281	43.4085
TUBA1A	G148S	13.5222	13.5194
TUBA1A	G148V	22.8839	22.8838
TUBA1A	G148W	80.0099	80.0187
TUBA1A	F149C	4.97069	4.97098
TUBA1A	F149I	4.93802	4.93968
TUBA1A	F149L	1.23117	1.23046
TUBA1A	F149S	5.36711	5.36681
TUBA1A	F149V	3.55096	3.55379
TUBA1A	F149Y	2.72912	2.7296
TUBA1A	T150A	-1.42905	-1.42955
TUBA1A	T150I	0.0207605	0.0212888
TUBA1A	T150K	2.49096	2.50575
TUBA1A	T150M	-2.01155	-2.01068
TUBA1A	T150N	-0.0605419	-0.0601364
TUBA1A	T150P	3.39306	3.39276
TUBA1A	T150R	5.98237	6.00973
TUBA1A	T150S	0.122645	0.12174
TUBA1A	S151A	-1.07013	-1.06154
TUBA1A	S151C	2.8193	2.82299
TUBA1A	S151F	16.7138	16.7088
TUBA1A	S151G	0.391879	0.442885
TUBA1A	S151I	7.30108	7.30449
TUBA1A	S151L	7.86704	7.84938
TUBA1A	S151N	9.07965	9.12103
TUBA1A	S151P	4.26184	4.2647
TUBA1A	S151R	13.6026	15.4577
TUBA1A	S151T	1.62288	1.62737
TUBA1A	S151W	25.6343	25.5623
TUBA1A	S151Y	17.3106	17.6307
TUBA1A	L152F	0.505005	0.481048
TUBA1A	L152H	0.747962	0.727218
TUBA1A	L152I	2.91347	2.9137
TUBA1A	L152M	0.885991	0.877635
TUBA1A	L152P	11.4059	11.3891
TUBA1A	L152Q	1.90438	1.87927
TUBA1A	L152R	0.854321	0.833663
TUBA1A	L152S	2.73224	2.71358
TUBA1A	L152V	4.0619	3.93777
TUBA1A	L152W	2.02078	2.0035
TUBA1A	L153F	2.60903	2.60891
TUBA1A	L153H	4.27308	4.27296
TUBA1A	L153I	3.07595	3.07595
TUBA1A	L153M	0.188732	0.188732
TUBA1A	L153P	9.00602	9.00604
TUBA1A	L153Q	3.8227	3.82269
TUBA1A	L153R	7.89613	7.63705
TUBA1A	L153S	4.56551	4.5655
TUBA1A	L153V	3.14649	3.14649
TUBA1A	L153W	9.36841	9.35639
TUBA1A	M154I	1.81325	1.79678
TUBA1A	M154K	2.66994	2.69012
TUBA1A	M154L	0.889479	0.897637
TUBA1A	M154R	4.71712	4.95427
TUBA1A	M154T	2.7145	2.71639
TUBA1A	M154V	3.32887	3.20506
TUBA1A	E155A	-0.0606707	0.00292565
TUBA1A	E155D	0.275261	0.272384
TUBA1A	E155G	0.998961	1.0882
TUBA1A	E155K	-1.48125	-1.45095
TUBA1A	E155Q	-0.520715	-0.788847
TUBA1A	E155V	-0.277258	-0.213242
TUBA1A	R156C	0.530509	0.529263
TUBA1A	R156G	2.17467	2.17312
TUBA1A	R156H	-0.125575	-0.127139
TUBA1A	R156I	-0.348596	-0.350857
TUBA1A	R156K	-0.535334	-0.53631
TUBA1A	R156L	-0.946248	-0.947833
TUBA1A	R156M	-1.16728	-1.17129
TUBA1A	R156P	3.85006	3.84796
TUBA1A	R156Q	0.138999	0.132848
TUBA1A	R156S	0.883216	0.881845
TUBA1A	R156T	-0.0479514	-0.0492715
TUBA1A	R156W	0.0013005	0.00188215
TUBA1A	L157F	3.24264	3.24469
TUBA1A	L157H	3.96279	3.95476
TUBA1A	L157I	1.88107	1.84242
TUBA1A	L157M	-0.00154878	0.00579214
TUBA1A	L157P	8.55529	8.55585
TUBA1A	L157Q	3.00981	3.00987
TUBA1A	L157R	7.28351	7.28847
TUBA1A	L157S	5.17218	5.17959
TUBA1A	L157V	3.46871	3.43896
TUBA1A	L157W	13.9159	13.9159
TUBA1A	S158A	0.012242	0.0231633
TUBA1A	S158C	0.427233	0.433841
TUBA1A	S158F	0.215405	0.229102
TUBA1A	S158G	0.901628	0.919655
TUBA1A	S158I	0.971573	0.970211
TUBA1A	S158L	-0.346486	-0.289583
TUBA1A	S158N	0.921902	0.737314
TUBA1A	S158P	4.50508	4.52578
TUBA1A	S158R	0.249881	0.230284
TUBA1A	S158T	0.0163931	0.105685
TUBA1A	S158W	0.283968	0.238025
TUBA1A	S158Y	0.289973	0.306614
TUBA1A	V159A	-0.461482	-0.461454
TUBA1A	V159D	0.290136	0.278441
TUBA1A	V159E	-0.106114	-0.133832
TUBA1A	V159F	-0.540987	-0.546696
TUBA1A	V159G	0.0508267	0.0515291
TUBA1A	V159I	-0.399478	-0.399606
TUBA1A	V159L	-0.351096	-0.363851
TUBA1A	V159M	-0.523955	-0.503092
TUBA1A	D160A	-0.388522	-0.383645
TUBA1A	D160E	-0.251707	-0.249361
TUBA1A	D160G	0.550788	0.556511
TUBA1A	D160H	-0.724982	-0.716605
TUBA1A	D160N	-0.922995	-0.90717
TUBA1A	D160V	0.0146756	0.0403392
TUBA1A	D160Y	-1.05842	-1.04854
TUBA1A	Y161C	2.59538	2.59828
TUBA1A	Y161D	3.71516	3.74345
TUBA1A	Y161F	-0.537371	-0.564324
TUBA1A	Y161H	1.88452	1.89393
TUBA1A	Y161N	2.48409	2.49024
TUBA1A	Y161S	3.40221	3.40688
TUBA1A	G162A	-0.18929	-0.189906
TUBA1A	G162C	0.0295861	0.0292479
TUBA1A	G162D	0.390535	0.387745
TUBA1A	G162E	0.210069	0.208091
TUBA1A	G162R	-1.19859	-1.20337
TUBA1A	G162S	-0.149215	-0.151106
TUBA1A	G162V	0.213982	0.21262
TUBA1A	G162W	0.161752	0.133761
TUBA1A	K163E	-0.0917341	-0.0930538
TUBA1A	K163I	0.237709	0.237413
TUBA1A	K163M	0.179797	0.179511
TUBA1A	K163N	0.00990568	0.00962041
TUBA1A	K163Q	-0.311396	-0.311675
TUBA1A	K163R	0.0246212	0.0241843
TUBA1A	K163T	0.363841	0.363557
TUBA1A	K164E	1.85353	1.85114
TUBA1A	K164I	0.629249	0.621725
TUBA1A	K164M	-0.544347	-0.544947
TUBA1A	K164N	1.82088	1.82029
TUBA1A	K164Q	0.751826	0.75123
TUBA1A	K164R	0.406629	0.40741
TUBA1A	K164T	0.564021	0.562995
TUBA1A	S165A	-1.33677	-1.33647
TUBA1A	S165C	-1.07614	-1.06242
TUBA1A	S165F	-2.95079	-2.94027
TUBA1A	S165G	-0.0137134	-0.0119467
TUBA1A	S165I	-1.73319	-1.71347
TUBA1A	S165L	-1.95885	-1.95199
TUBA1A	S165N	-0.599365	-0.594942
TUBA1A	S165P	-0.633659	-0.620369
TUBA1A	S165R	-0.726172	-0.766985
TUBA1A	S165T	-0.37471	-0.372424
TUBA1A	S165W	-1.41898	-1.42333
TUBA1A	S165Y	-2.82062	-1.917
TUBA1A	K166E	3.38248	3.40866
TUBA1A	K166I	-0.175612	-0.578256
TUBA1A	K166M	-0.36049	-0.338449
TUBA1A	K166N	2.17764	1.76306
TUBA1A	K166Q	2.20488	1.67173
TUBA1A	K166R	0.399199	0.328098
TUBA1A	K166T	0.615193	0.535445
TUBA1A	L167F	3.53959	3.63916
TUBA1A	L167H	3.39332	3.39887
TUBA1A	L167I	0.444103	0.45673
TUBA1A	L167M	-0.343364	-0.333053
TUBA1A	L167P	5.66148	5.66789
TUBA1A	L167Q	3.08959	3.09937
TUBA1A	L167R	4.99265	5.01677
TUBA1A	L167S	4.05508	4.06759
TUBA1A	L167V	1.34018	1.35312
TUBA1A	L167W	9.06093	9.0695
TUBA1A	E168A	2.41197	2.36832
TUBA1A	E168D	1.55413	1.5692
TUBA1A	E168G	2.50729	2.46345
TUBA1A	E168K	0.0459394	-0.00292905
TUBA1A	E168Q	0.594361	0.120725
TUBA1A	E168V	2.29099	2.24701
TUBA1A	F169C	5.06204	5.06237
TUBA1A	F169I	1.73242	1.73242
TUBA1A	F169L	2.24371	2.24472
TUBA1A	F169S	6.19425	6.19425
TUBA1A	F169V	3.28834	3.28834
TUBA1A	F169Y	1.22673	1.22673
TUBA1A	S170A	-1.37509	-1.37519
TUBA1A	S170C	-0.239748	-0.239437
TUBA1A	S170F	25.9539	25.9399
TUBA1A	S170G	0.253395	0.252728
TUBA1A	S170I	-2.07576	-2.07539
TUBA1A	S170L	-1.01854	-1.01836
TUBA1A	S170N	1.13981	1.14021
TUBA1A	S170P	0.624064	0.623654
TUBA1A	S170R	1.83189	1.86029
TUBA1A	S170T	-0.211533	-0.211369
TUBA1A	S170W	24.7499	24.7603
TUBA1A	S170Y	29.4674	29.4332
TUBA1A	I171F	-0.00834158	1.77541
TUBA1A	I171K	1.76277	1.92313
TUBA1A	I171L	0.222967	0.235767
TUBA1A	I171M	-0.411199	-0.39989
TUBA1A	I171N	2.39357	2.37444
TUBA1A	I171R	1.46446	1.86119
TUBA1A	I171S	2.52467	2.67043
TUBA1A	I171T	2.67902	2.67647
TUBA1A	I171V	0.982146	0.986234
TUBA1A	Y172C	3.98545	3.98674
TUBA1A	Y172D	6.15945	6.10167
TUBA1A	Y172F	1.11814	1.12393
TUBA1A	Y172H	3.37504	3.33655
TUBA1A	Y172N	4.87286	4.8782
TUBA1A	Y172S	5.51906	5.52712
TUBA1A	P173A	2.74897	2.84867
TUBA1A	P173H	6.42581	6.13155
TUBA1A	P173L	2.19188	1.64461
TUBA1A	P173Q	3.03764	2.83285
TUBA1A	P173R	3.77394	2.76635
TUBA1A	P173S	3.88963	3.9141
TUBA1A	P173T	4.55223	4.58929
TUBA1A	A174D	4.30397	4.82483
TUBA1A	A174E	5.86768	4.87221
TUBA1A	A174G	1.44387	1.52246
TUBA1A	A174P	1.94725	1.88005
TUBA1A	A174S	1.98328	0.375802
TUBA1A	A174T	1.08145	0.308352
TUBA1A	A174V	-0.310664	-0.250868
TUBA1A	P175A	1.24722	1.50679
TUBA1A	P175H	1.94348	2.68834
TUBA1A	P175L	1.44268	1.62655
TUBA1A	P175Q	1.50166	2.09053
TUBA1A	P175R	1.4154	1.78305
TUBA1A	P175S	1.38701	2.45407
TUBA1A	P175T	1.72761	2.81349
TUBA1A	Q176E	-0.0779845	0.221336
TUBA1A	Q176H	0.44751	0.278796
TUBA1A	Q176K	-0.357697	-0.560414
TUBA1A	Q176L	-0.871751	-1.04688
TUBA1A	Q176P	-0.79041	-1.15609
TUBA1A	Q176R	0.0225843	-0.210039
TUBA1A	V177A	1.13583	0.851136
TUBA1A	V177D	1.77948	1.52948
TUBA1A	V177E	1.32312	1.26855
TUBA1A	V177F	0.0391997	-0.163759
TUBA1A	V177G	1.24733	0.843243
TUBA1A	V177I	0.128886	0.222803
TUBA1A	V177L	0.271037	0.339797
TUBA1A	V177M	-0.675037	-0.683214
TUBA1A	S178A	0.503283	0.711175
TUBA1A	S178C	0.175927	0.295952
TUBA1A	S178F	0.170605	0.382561
TUBA1A	S178G	0.66675	0.816361
TUBA1A	S178I	1.99747	2.26857
TUBA1A	S178L	0.612791	0.336897
TUBA1A	S178N	1.5828	1.4409
TUBA1A	S178P	6.50374	6.54354
TUBA1A	S178R	0.752901	0.205689
TUBA1A	S178T	1.08287	1.07221
TUBA1A	S178W	1.38148	1.33052
TUBA1A	S178Y	1.21147	1.03059
TUBA1A	T179A	-0.101726	-0.187924
TUBA1A	T179I	0.00136894	-1.38878
TUBA1A	T179K	-0.11062	-0.480456
TUBA1A	T179M	0.0284924	-1.89705
TUBA1A	T179N	-0.152783	-0.159679
TUBA1A	T179P	1.71451	0.85492
TUBA1A	T179R	-0.219144	-0.865606
TUBA1A	T179S	0.0596264	0.355555
TUBA1A	A180D	1.06604	1.67317
TUBA1A	A180E	1.70783	0.722827
TUBA1A	A180G	0.0906449	0.288509
TUBA1A	A180P	1.98849	0.952193
TUBA1A	A180S	0.818445	-0.0816028
TUBA1A	A180T	0.222895	-1.15373
TUBA1A	A180V	-0.942582	-0.690128
TUBA1A	V181A	0.447767	1.44685
TUBA1A	V181D	0.457432	2.83744
TUBA1A	V181E	-0.291918	3.34676
TUBA1A	V181F	0.244455	1.79277
TUBA1A	V181G	1.14571	3.05086
TUBA1A	V181I	-0.404156	0.180423
TUBA1A	V181L	0.0433993	-0.0148355
TUBA1A	V181M	-1.02522	-0.408054
TUBA1A	V182A	1.64253	2.05373
TUBA1A	V182D	1.25612	1.93258
TUBA1A	V182E	1.19381	6.34578
TUBA1A	V182F	7.82054	19.843
TUBA1A	V182G	2.05506	2.51436
TUBA1A	V182I	0.449086	1.49456
TUBA1A	V182L	1.11917	1.6682
TUBA1A	V182M	0.693182	2.431
TUBA1A	E183A	-0.947933	-0.721278
TUBA1A	E183D	0.796421	0.98721
TUBA1A	E183G	0.366242	0.701593
TUBA1A	E183K	0.706614	0.91904
TUBA1A	E183Q	0.190037	0.254823
TUBA1A	E183V	-0.202198	0.0496704
TUBA1A	P184A	2.09008	2.35845
TUBA1A	P184H	3.56368	3.29277
TUBA1A	P184L	2.97444	3.18084
TUBA1A	P184Q	3.20103	3.20996
TUBA1A	P184R	4.07434	3.5021
TUBA1A	P184S	2.81022	3.04602
TUBA1A	P184T	4.61784	4.63795
TUBA1A	Y185C	4.96075	4.80247
TUBA1A	Y185D	5.26385	5.1754
TUBA1A	Y185F	0.697694	0.673456
TUBA1A	Y185H	3.65014	3.64154
TUBA1A	Y185N	4.86101	4.67235
TUBA1A	Y185S	6.35107	6.15556
TUBA1A	N186D	1.05258	1.1949
TUBA1A	N186H	11.6571	12.5148
TUBA1A	N186I	5.18415	5.67459
TUBA1A	N186K	8.33414	8.78143
TUBA1A	N186S	3.32631	3.59049
TUBA1A	N186T	2.18607	2.4934
TUBA1A	N186Y	21.9338	23.3261
TUBA1A	S187A	-0.755457	-0.786725
TUBA1A	S187C	1.04953	1.07667
TUBA1A	S187F	9.21551	10.9982
TUBA1A	S187G	1.35106	1.33783
TUBA1A	S187I	2.36876	2.39973
TUBA1A	S187L	2.76842	2.54052
TUBA1A	S187N	3.30572	3.59545
TUBA1A	S187P	5.03344	4.48966
TUBA1A	S187R	8.27448	8.67711
TUBA1A	S187T	-0.442245	-0.449254
TUBA1A	S187W	21.2497	19.1881
TUBA1A	S187Y	10.9564	10.6606
TUBA1A	I188F	8.40509	8.61896
TUBA1A	I188K	2.98282	3.06852
TUBA1A	I188L	1.98794	2.0253
TUBA1A	I188M	0.774213	0.552611
TUBA1A	I188N	2.13104	2.11172
TUBA1A	I188R	8.11419	9.16098
TUBA1A	I188S	3.95542	4.0755
TUBA1A	I188T	2.47092	2.48576
TUBA1A	I188V	0.858625	0.861975
TUBA1A	L189F	6.57907	6.87623
TUBA1A	L189H	4.83366	5.73034
TUBA1A	L189I	5.6739	5.64912
TUBA1A	L189M	0.250048	0.224739
TUBA1A	L189P	7.09963	7.00439
TUBA1A	L189Q	3.26861	3.21617
TUBA1A	L189R	4.19168	3.5965
TUBA1A	L189S	4.03241	3.91587
TUBA1A	L189V	6.23312	6.15989
TUBA1A	L189W	14.0123	18.1674
TUBA1A	T190A	0.354992	0.355349
TUBA1A	T190I	0.163509	0.170721
TUBA1A	T190K	1.2781	1.2474
TUBA1A	T190M	0.854559	0.866538
TUBA1A	T190N	1.39687	1.39902
TUBA1A	T190P	6.58006	6.57338
TUBA1A	T190R	4.11164	4.11899
TUBA1A	T190S	1.34422	1.34558
TUBA1A	T191A	1.18337	1.18582
TUBA1A	T191I	-1.49806	-1.49839
TUBA1A	T191K	3.98505	3.99934
TUBA1A	T191M	-0.665503	-0.661396
TUBA1A	T191N	1.93211	1.9324
TUBA1A	T191P	5.75106	5.75433
TUBA1A	T191R	2.35404	2.3906
TUBA1A	T191S	1.8189	1.8219
TUBA1A	H192D	2.91343	3.09406
TUBA1A	H192L	2.00479	2.05683
TUBA1A	H192N	0.731722	0.76206
TUBA1A	H192P	6.23059	6.39203
TUBA1A	H192Q	1.6646	1.5875
TUBA1A	H192R	0.756575	0.683432
TUBA1A	H192Y	-0.113584	-0.563566
TUBA1A	T193A	-0.449585	-0.430423
TUBA1A	T193I	-0.0617419	-0.0775376
TUBA1A	T193K	-1.00147	-0.923021
TUBA1A	T193M	-1.16729	-1.08875
TUBA1A	T193N	-0.37622	-0.388796
TUBA1A	T193P	3.32773	3.36714
TUBA1A	T193R	-1.4488	-1.55128
TUBA1A	T193S	-0.058178	-0.0754087
TUBA1A	T194A	-0.473655	-0.460939
TUBA1A	T194I	-0.605523	-0.600292
TUBA1A	T194K	-0.229665	-0.219069
TUBA1A	T194M	-2.36559	-2.35032
TUBA1A	T194N	1.04938	1.0509
TUBA1A	T194P	4.14545	4.15338
TUBA1A	T194R	0.499308	0.539834
TUBA1A	T194S	0.78023	0.784992
TUBA1A	L195F	4.59354	4.17321
TUBA1A	L195H	3.23534	3.48598
TUBA1A	L195I	1.45124	1.47419
TUBA1A	L195M	-0.256306	-0.2306
TUBA1A	L195P	7.70303	7.74192
TUBA1A	L195Q	2.96921	2.5527
TUBA1A	L195R	2.20218	2.38965
TUBA1A	L195S	3.13947	3.17568
TUBA1A	L195V	2.44691	2.49628
TUBA1A	L195W	5.59916	5.70667
TUBA1A	E196A	-0.110855	-0.0868888
TUBA1A	E196D	0.115659	0.145843
TUBA1A	E196G	0.212587	0.221289
TUBA1A	E196K	-0.257066	-0.247528
TUBA1A	E196Q	0.0322983	0.0389433
TUBA1A	E196V	0.520581	0.344406
TUBA1A	H197D	2.91429	2.91972
TUBA1A	H197L	-0.964332	-0.969951
TUBA1A	H197N	0.982819	0.99267
TUBA1A	H197P	1.19258	1.22909
TUBA1A	H197Q	2.0856	1.89542
TUBA1A	H197R	-0.41311	-0.534789
TUBA1A	H197Y	-1.35253	-1.35843
TUBA1A	S198A	-0.792889	-0.792112
TUBA1A	S198C	-0.820719	-0.831607
TUBA1A	S198F	25.7708	26.0928
TUBA1A	S198G	0.950828	0.956359
TUBA1A	S198I	2.5271	2.53766
TUBA1A	S198L	-0.804917	-0.0871457
TUBA1A	S198N	2.66874	2.64782
TUBA1A	S198P	4.7138	4.74855
TUBA1A	S198R	5.21573	5.56207
TUBA1A	S198T	1.47259	1.4393
TUBA1A	S198W	25.7652	25.7601
TUBA1A	S198Y	12.7131	12.7274
TUBA1A	D199A	1.12445	1.05785
TUBA1A	D199E	0.996527	0.892136
TUBA1A	D199G	1.58327	1.54066
TUBA1A	D199H	1.4061	1.30736
TUBA1A	D199N	1.2127	1.17332
TUBA1A	D199V	1.45121	1.4805
TUBA1A	D199Y	1.74399	1.64959
TUBA1A	C200F	8.92937	8.05523
TUBA1A	C200G	2.76338	2.74304
TUBA1A	C200R	12.9221	12.5991
TUBA1A	C200S	1.27414	1.27649
TUBA1A	C200W	24.2597	24.1925
TUBA1A	C200Y	14.5214	14.3938
TUBA1A	A201D	1.674	1.6684
TUBA1A	A201E	2.59369	2.68618
TUBA1A	A201G	1.8001	1.82049
TUBA1A	A201P	7.8487	7.83955
TUBA1A	A201S	0.301614	0.31316
TUBA1A	A201T	-1.29338	-1.29278
TUBA1A	A201V	-1.10738	-1.10125
TUBA1A	F202C	5.20889	5.23791
TUBA1A	F202I	2.25226	2.28128
TUBA1A	F202L	2.70261	2.73006
TUBA1A	F202S	6.78123	6.81025
TUBA1A	F202V	3.49921	3.52823
TUBA1A	F202Y	1.31924	1.3092
TUBA1A	M203I	1.16143	1.17355
TUBA1A	M203K	4.38376	4.37064
TUBA1A	M203L	0.296416	0.303445
TUBA1A	M203R	1.95527	1.94914
TUBA1A	M203T	3.85962	3.87174
TUBA1A	M203V	2.58018	2.5923
TUBA1A	V204A	3.16471	3.16451
TUBA1A	V204D	3.72389	3.67568
TUBA1A	V204E	3.95098	3.93605
TUBA1A	V204F	-1.98198	-1.98193
TUBA1A	V204G	4.97132	4.97109
TUBA1A	V204I	-1.18422	-1.18422
TUBA1A	V204L	-0.370219	-0.368101
TUBA1A	V204M	-0.467457	-0.466369
TUBA1A	D205A	3.85683	3.73479
TUBA1A	D205E	2.9059	2.8829
TUBA1A	D205G	5.84099	4.66381
TUBA1A	D205H	4.2628	4.59928
TUBA1A	D205N	3.45619	3.56233
TUBA1A	D205V	3.46465	3.59192
TUBA1A	D205Y	6.04772	5.93269
TUBA1A	N206D	0.390133	0.348424
TUBA1A	N206H	-0.9965	-0.998946
TUBA1A	N206I	-0.224912	-0.240579
TUBA1A	N206K	-1.03496	-0.758524
TUBA1A	N206S	0.439633	0.485223
TUBA1A	N206T	-0.103928	-0.0329721
TUBA1A	N206Y	-1.38955	-1.38845
TUBA1A	E207A	-0.347154	-0.651058
TUBA1A	E207D	1.07201	1.19654
TUBA1A	E207G	0.772898	0.505539
TUBA1A	E207K	-0.902869	-0.887835
TUBA1A	E207Q	-0.657338	-0.61834
TUBA1A	E207V	0.448998	0.492795
TUBA1A	A208D	7.69324	6.52852
TUBA1A	A208E	4.72801	4.29968
TUBA1A	A208G	1.56834	1.53351
TUBA1A	A208P	3.31251	2.74267
TUBA1A	A208S	0.896685	0.874337
TUBA1A	A208T	3.72943	3.79712
TUBA1A	A208V	2.153	1.88349
TUBA1A	I209F	8.33607	8.32128
TUBA1A	I209K	5.9435	6.01483
TUBA1A	I209L	1.50035	1.51243
TUBA1A	I209M	0.0315527	0.0527653
TUBA1A	I209N	4.64978	4.6526
TUBA1A	I209R	7.51944	7.95344
TUBA1A	I209S	4.59699	4.61196
TUBA1A	I209T	2.82512	2.8414
TUBA1A	I209V	1.27415	1.27342
TUBA1A	Y210C	1.87983	1.68987
TUBA1A	Y210D	2.74146	2.95688
TUBA1A	Y210F	-0.558774	-0.686519
TUBA1A	Y210H	1.83892	1.73646
TUBA1A	Y210N	0.816335	0.750344
TUBA1A	Y210S	2.95218	2.85134
TUBA1A	D211A	-0.275821	-0.495199
TUBA1A	D211E	-0.479657	-0.644288
TUBA1A	D211G	0.522706	0.361101
TUBA1A	D211H	0.133282	0.0228792
TUBA1A	D211N	-0.640989	-1.10397
TUBA1A	D211V	-0.243987	-0.422031
TUBA1A	D211Y	-0.602705	-1.00155
TUBA1A	I212F	5.42796	5.46027
TUBA1A	I212K	-0.224023	-0.0197678
TUBA1A	I212L	-0.180666	-0.272437
TUBA1A	I212M	-0.633393	-0.620491
TUBA1A	I212N	1.79065	1.82081
TUBA1A	I212R	0.342814	0.369259
TUBA1A	I212S	3.22325	3.23199
TUBA1A	I212T	2.22774	2.24697
TUBA1A	I212V	0.74596	0.768116
TUBA1A	C213F	7.18772	7.18816
TUBA1A	C213G	1.98695	2.00704
TUBA1A	C213R	5.1307	5.46677
TUBA1A	C213S	1.5024	1.50238
TUBA1A	C213W	11.956	11.9364
TUBA1A	C213Y	11.5491	11.5774
TUBA1A	R214C	0.905643	1.81171
TUBA1A	R214G	2.13516	2.99176
TUBA1A	R214H	0.478007	1.07765
TUBA1A	R214I	0.404056	1.21433
TUBA1A	R214K	0.232169	0.540565
TUBA1A	R214L	0.0617424	0.976431
TUBA1A	R214M	-0.327745	0.532637
TUBA1A	R214P	5.45783	6.46122
TUBA1A	R214Q	0.750632	0.953687
TUBA1A	R214S	1.44907	2.2931
TUBA1A	R214T	0.311539	1.35923
TUBA1A	R214W	1.27817	1.89643
TUBA1A	R215C	1.52615	1.22754
TUBA1A	R215G	1.59383	1.77919
TUBA1A	R215H	-0.106751	0.0429143
TUBA1A	R215I	1.00938	0.998492
TUBA1A	R215K	0.649139	0.660474
TUBA1A	R215L	0.608797	0.680877
TUBA1A	R215M	0.530829	0.619123
TUBA1A	R215P	4.41287	4.46171
TUBA1A	R215Q	0.910395	1.0554
TUBA1A	R215S	0.914651	1.17852
TUBA1A	R215T	1.63157	1.73809
TUBA1A	R215W	1.2564	1.38141
TUBA1A	N216D	1.73739	1.77101
TUBA1A	N216H	-0.680908	-0.265301
TUBA1A	N216I	0.769092	0.843871
TUBA1A	N216K	-1.06099	-1.01413
TUBA1A	N216S	1.04321	1.1066
TUBA1A	N216T	0.986035	1.00665
TUBA1A	N216Y	-1.79649	-1.77996
TUBA1A	L217F	1.21949	1.35275
TUBA1A	L217H	4.56385	4.69357
TUBA1A	L217I	2.68461	2.68918
TUBA1A	L217M	-0.0549201	-0.0613277
TUBA1A	L217P	3.62065	3.59686
TUBA1A	L217Q	3.3607	3.36314
TUBA1A	L217R	1.41264	1.29509
TUBA1A	L217S	4.30265	4.30924
TUBA1A	L217V	3.44841	3.47018
TUBA1A	L217W	0.120875	0.117756
TUBA1A	D218A	-0.348611	-0.297837
TUBA1A	D218E	-0.00200068	0.031966
TUBA1A	D218G	-1.6745	-1.62116
TUBA1A	D218H	-0.669794	-0.578138
TUBA1A	D218N	-0.873727	-0.790251
TUBA1A	D218V	0.968364	1.00752
TUBA1A	D218Y	-0.336451	-0.294642
TUBA1A	I219F	1.21964	1.14821
TUBA1A	I219K	0.985241	1.27804
TUBA1A	I219L	0.319669	0.425922
TUBA1A	I219M	1.12726	1.14755
TUBA1A	I219N	2.48192	2.50231
TUBA1A	I219R	1.21248	1.38868
TUBA1A	I219S	2.97101	3.08735
TUBA1A	I219T	1.91912	1.90787
TUBA1A	I219V	0.764548	0.74512
TUBA1A	E220A	0.237913	0.5847
TUBA1A	E220D	0.757117	1.09312
TUBA1A	E220G	0.755405	1.31728
TUBA1A	E220K	0.371968	1.04318
TUBA1A	E220Q	0.353858	0.826436
TUBA1A	E220V	0.773315	1.01701
TUBA1A	R221C	0.115626	0.708674
TUBA1A	R221G	1.68498	3.53926
TUBA1A	R221H	-0.0226197	0.820321
TUBA1A	R221I	0.207803	1.17661
TUBA1A	R221K	-0.00428388	0.60681
TUBA1A	R221L	-0.071413	0.413427
TUBA1A	R221M	-0.164182	-0.289692
TUBA1A	R221P	1.93295	3.09176
TUBA1A	R221Q	0.103884	1.23017
TUBA1A	R221S	0.426234	1.81101
TUBA1A	R221T	0.421922	2.02834
TUBA1A	R221W	0.102204	-1.13209
TUBA1A	P222A	2.60742	2.68229
TUBA1A	P222H	15.9265	16.474
TUBA1A	P222L	6.52066	6.69991
TUBA1A	P222Q	7.82793	7.87651
TUBA1A	P222R	16.5148	16.7903
TUBA1A	P222S	4.15669	4.21727
TUBA1A	P222T	4.86674	4.6801
TUBA1A	T223A	0.333756	0.312173
TUBA1A	T223I	1.14278	1.12256
TUBA1A	T223K	0.53185	0.746671
TUBA1A	T223M	0.765722	0.745115
TUBA1A	T223N	-0.86064	-0.658281
TUBA1A	T223P	1.1079	1.13242
TUBA1A	T223R	0.442094	1.03623
TUBA1A	T223S	-1.25592	-1.25019
TUBA1A	Y224C	0.974034	1.18099
TUBA1A	Y224D	-0.16177	-0.0440361
TUBA1A	Y224F	0.0574761	-1.93419
TUBA1A	Y224H	1.18121	1.35556
TUBA1A	Y224N	0.701069	0.91916
TUBA1A	Y224S	1.18653	1.44099
TUBA1A	T225A	-0.319987	-0.374226
TUBA1A	T225I	-0.363576	-0.46391
TUBA1A	T225K	-0.11145	-0.232616
TUBA1A	T225M	-0.512617	-0.560069
TUBA1A	T225N	0.143406	0.0877688
TUBA1A	T225P	-1.30852	-1.52471
TUBA1A	T225R	0.0733941	-0.0386897
TUBA1A	T225S	0.178309	0.0831714
TUBA1A	N226D	1.43607	1.34569
TUBA1A	N226H	0.643415	0.595676
TUBA1A	N226I	1.07159	1.03434
TUBA1A	N226K	0.995188	0.941169
TUBA1A	N226S	1.78977	1.88247
TUBA1A	N226T	1.48905	1.52717
TUBA1A	N226Y	1.20117	1.15471
TUBA1A	L227F	2.87432	2.39451
TUBA1A	L227H	2.45295	2.41522
TUBA1A	L227I	1.15891	1.07875
TUBA1A	L227M	0.136708	0.0339783
TUBA1A	L227P	5.69062	5.65862
TUBA1A	L227Q	2.57118	2.50354
TUBA1A	L227R	3.24747	3.87229
TUBA1A	L227S	3.64064	3.61472
TUBA1A	L227V	2.90262	2.83327
TUBA1A	L227W	6.60339	5.86564
TUBA1A	N228D	0.334578	0.182384
TUBA1A	N228H	-1.20988	-0.958777
TUBA1A	N228I	-1.51309	-1.39509
TUBA1A	N228K	-0.698828	-0.401757
TUBA1A	N228S	-0.324196	-0.153977
TUBA1A	N228T	-0.0306858	0.236547
TUBA1A	N228Y	-2.9364	-3.04237
TUBA1A	R229C	2.82098	2.74336
TUBA1A	R229G	3.35642	3.27608
TUBA1A	R229H	2.25103	2.26543
TUBA1A	R229I	1.41856	1.46261
TUBA1A	R229K	2.54071	2.41813
TUBA1A	R229L	1.17117	1.19377
TUBA1A	R229M	0.497317	0.478513
TUBA1A	R229P	4.0132	4.00258
TUBA1A	R229Q	2.31299	2.33522
TUBA1A	R229S	2.845	2.79109
TUBA1A	R229T	2.68195	2.58119
TUBA1A	R229W	1.41173	1.25505
TUBA1A	L230F	-0.129048	-0.123483
TUBA1A	L230H	3.00885	3.00591
TUBA1A	L230I	1.06865	1.11536
TUBA1A	L230M	-0.105142	0.095169
TUBA1A	L230P	5.88386	5.9348
TUBA1A	L230Q	2.79015	2.93372
TUBA1A	L230R	5.20657	5.26325
TUBA1A	L230S	4.76643	4.77804
TUBA1A	L230V	1.74674	1.78306
TUBA1A	L230W	5.18752	5.2263
TUBA1A	I231F	3.3169	3.30903
TUBA1A	I231K	1.61577	1.58288
TUBA1A	I231L	0.236598	0.237005
TUBA1A	I231M	0.108061	0.0929062
TUBA1A	I231N	3.91668	3.91744
TUBA1A	I231R	1.13541	1.54565
TUBA1A	I231S	3.75047	3.76046
TUBA1A	I231T	3.58372	3.58364
TUBA1A	I231V	1.22924	1.23041
TUBA1A	G232A	-1.48159	-1.46742
TUBA1A	G232C	0.248167	0.263108
TUBA1A	G232D	7.05525	7.07492
TUBA1A	G232E	3.38744	3.36719
TUBA1A	G232R	4.34906	4.37676
TUBA1A	G232S	-0.818151	-0.803673
TUBA1A	G232V	2.99348	2.99323
TUBA1A	G232W	13.1674	12.3451
TUBA1A	Q233E	1.13759	1.05154
TUBA1A	Q233H	-0.201683	-0.108709
TUBA1A	Q233K	0.581782	0.548619
TUBA1A	Q233L	-1.63246	-1.63287
TUBA1A	Q233P	5.40168	5.30093
TUBA1A	Q233R	1.33238	1.60011
TUBA1A	I234F	1.85668	1.85564
TUBA1A	I234K	3.90553	4.16508
TUBA1A	I234L	0.978646	0.969916
TUBA1A	I234M	0.405646	0.568284
TUBA1A	I234N	3.73255	3.74407
TUBA1A	I234R	5.25324	5.27615
TUBA1A	I234S	3.45302	3.45551
TUBA1A	I234T	2.07852	2.07746
TUBA1A	I234V	1.01277	1.01295
TUBA1A	V235A	2.00089	2.00089
TUBA1A	V235D	2.62783	2.62289
TUBA1A	V235E	2.33025	2.33268
TUBA1A	V235F	-1.26544	-1.26406
TUBA1A	V235G	3.87555	3.88033
TUBA1A	V235I	-0.492331	-0.491291
TUBA1A	V235L	-0.345132	-0.344127
TUBA1A	V235M	-0.884659	-0.883654
TUBA1A	S236A	2.28002	2.23097
TUBA1A	S236C	4.64356	4.58219
TUBA1A	S236F	18.6732	14.1191
TUBA1A	S236G	3.73105	3.77699
TUBA1A	S236I	3.85098	3.24761
TUBA1A	S236L	5.91387	5.77393
TUBA1A	S236N	3.71184	3.92694
TUBA1A	S236P	6.2218	6.17863
TUBA1A	S236R	7.31815	7.76531
TUBA1A	S236T	1.8036	1.59159
TUBA1A	S236W	15.7692	16.0253
TUBA1A	S236Y	10.9652	10.8722
TUBA1A	S237A	-0.231501	-0.23483
TUBA1A	S237C	0.0862106	0.123965
TUBA1A	S237F	-1.52805	-1.3773
TUBA1A	S237G	1.24757	1.2425
TUBA1A	S237I	0.260173	-0.00554788
TUBA1A	S237L	-1.9216	-2.51853
TUBA1A	S237N	-0.735653	-0.719971
TUBA1A	S237P	3.381	3.37505
TUBA1A	S237R	2.68938	1.44663
TUBA1A	S237T	-0.223904	-0.218907
TUBA1A	S237W	5.22075	5.02976
TUBA1A	S237Y	1.18584	0.721018
TUBA1A	I238F	6.3249	6.30114
TUBA1A	I238K	4.11618	4.11217
TUBA1A	I238L	0.931419	0.890446
TUBA1A	I238M	-0.332922	-0.331292
TUBA1A	I238N	3.84836	3.84963
TUBA1A	I238R	4.35473	4.37302
TUBA1A	I238S	4.01102	4.03364
TUBA1A	I238T	2.30537	2.32703
TUBA1A	I238V	0.919042	0.933909
TUBA1A	T239A	2.79878	2.79799
TUBA1A	T239I	3.23759	3.23586
TUBA1A	T239K	4.7088	4.7091
TUBA1A	T239M	-0.40119	-0.404783
TUBA1A	T239N	2.00744	2.00568
TUBA1A	T239P	6.65827	6.65617
TUBA1A	T239R	6.17381	6.18391
TUBA1A	T239S	0.992299	0.992136
TUBA1A	A240D	1.66943	1.67096
TUBA1A	A240E	0.427841	0.583118
TUBA1A	A240G	1.09884	1.09921
TUBA1A	A240P	5.03234	5.03679
TUBA1A	A240S	0.907832	0.906814
TUBA1A	A240T	1.33993	1.74116
TUBA1A	A240V	0.0129908	0.0347039
TUBA1A	S241A	-0.571158	-0.571153
TUBA1A	S241C	-0.397282	-0.397234
TUBA1A	S241F	1.72141	1.65528
TUBA1A	S241G	0.58266	0.581039
TUBA1A	S241I	1.02991	1.0259
TUBA1A	S241L	-0.403643	-0.406831
TUBA1A	S241N	0.601216	0.598988
TUBA1A	S241P	-1.62273	-1.6227
TUBA1A	S241R	0.431076	0.452381
TUBA1A	S241T	-0.442284	-0.442571
TUBA1A	S241W	2.49216	2.45757
TUBA1A	S241Y	5.85845	5.79359
TUBA1A	L242F	4.18581	4.19185
TUBA1A	L242H	5.62787	5.6278
TUBA1A	L242I	0.886832	0.886842
TUBA1A	L242M	0.0303396	0.0303734
TUBA1A	L242P	2.08742	2.08741
TUBA1A	L242Q	2.7924	2.79244
TUBA1A	L242R	5.09228	5.09544
TUBA1A	L242S	2.57028	2.57031
TUBA1A	L242V	2.17211	2.17215
TUBA1A	L242W	7.10773	7.11355
TUBA1A	R243C	1.00685	0.996278
TUBA1A	R243G	3.85987	3.88346
TUBA1A	R243H	10.1658	10.3017
TUBA1A	R243I	3.49876	3.51542
TUBA1A	R243K	2.92722	3.07164
TUBA1A	R243L	0.0146552	0.0440094
TUBA1A	R243M	0.652116	0.690094
TUBA1A	R243P	5.0438	5.02856
TUBA1A	R243Q	1.06567	1.09605
TUBA1A	R243S	2.83701	2.85629
TUBA1A	R243T	1.50262	1.5042
TUBA1A	R243W	28.5867	27.5474
TUBA1A	F244C	1.66135	1.64648
TUBA1A	F244I	1.20207	1.20301
TUBA1A	F244L	1.1125	1.09146
TUBA1A	F244S	0.627244	0.715005
TUBA1A	F244V	1.42348	1.39367
TUBA1A	F244Y	1.03962	1.07169
TUBA1A	D245A	0.473308	0.465293
TUBA1A	D245E	0.167473	0.160247
TUBA1A	D245G	0.680725	0.672711
TUBA1A	D245H	0.592467	0.584453
TUBA1A	D245N	0.41184	0.404642
TUBA1A	D245V	0.774726	0.766711
TUBA1A	D245Y	-0.304607	-0.309896
TUBA1A	G246A	3.02588	3.02584
TUBA1A	G246C	2.75991	2.75987
TUBA1A	G246D	3.66891	3.66837
TUBA1A	G246E	4.58309	4.57632
TUBA1A	G246R	5.01427	4.9868
TUBA1A	G246S	3.24748	3.24782
TUBA1A	G246V	2.96348	2.9633
TUBA1A	G246W	4.52558	4.51969
TUBA1A	A247D	-0.0226108	-0.0280295
TUBA1A	A247E	-0.137547	-0.140021
TUBA1A	A247G	-0.0389721	-0.0390368
TUBA1A	A247P	1.39908	1.399
TUBA1A	A247S	-0.149337	-0.149346
TUBA1A	A247T	-0.12554	-0.125534
TUBA1A	A247V	-0.0679521	-0.067952
TUBA1A	L248F	3.87103	4.69046
TUBA1A	L248H	3.25497	3.06778
TUBA1A	L248I	1.37302	1.3403
TUBA1A	L248M	0.853543	0.925574
TUBA1A	L248P	4.29439	4.27454
TUBA1A	L248Q	3.27081	3.5006
TUBA1A	L248R	3.0105	2.92917
TUBA1A	L248S	2.61541	2.60427
TUBA1A	L248V	1.5514	1.56828
TUBA1A	L248W	7.83962	7.98581
TUBA1A	N249D	2.77579	2.76106
TUBA1A	N249H	-0.472586	-0.473627
TUBA1A	N249I	3.21391	3.19327
TUBA1A	N249K	2.55397	2.66043
TUBA1A	N249S	4.4405	4.441
TUBA1A	N249T	5.69166	5.69502
TUBA1A	N249Y	2.16015	2.94092
TUBA1A	V250A	-0.561255	-0.56024
TUBA1A	V250D	0.568069	0.572363
TUBA1A	V250E	0.111119	0.10971
TUBA1A	V250F	-0.205159	-0.203941
TUBA1A	V250G	-0.715952	-0.714469
TUBA1A	V250I	-0.332427	-0.332901
TUBA1A	V250L	-0.618752	-0.618062
TUBA1A	V250M	-0.431631	-0.432538
TUBA1A	D251A	0.810276	0.816518
TUBA1A	D251E	1.07218	1.07343
[truncated: 57,574 more rows]
